# Supplementary material for: Gut Bacterial Communities of Dendroctonus valens and Monoterpenes and Carbohydrates of Pinus tabuliformis at Different Attack Densities to Host Pines
Source: Front Microbiol. 2018 Jun 14;9:1251. doi: 10.3389/fmicb.2018.01251 (PMC6011813; doi:10.3389/fmicb.2018.01251)
Supplement: TABLE S1 — List of OTU shared between gut microbiota of bark beetles in low and high attack density groups. [file Data_sheet_1.XLSX]

## Sheet: diff_otus
OTU	+samples in group 1	+samples in group 0	counts in group 1	counts in group 0	oddsRatio	lower	upper	fisherP	fisherAdjP	MGS_categorylow	scalingFactor	pvalues	adjPvalues	Taxonomy
552425	8	2	17	2	0.0467303	0.000716324	0.652166	0.0152201	1	1.11732	-1.60589	0.000360017	0.444981	Proteobacteria	Gammaproteobacteria	Oceanospirillales	Halomonadaceae	Halomonas
New.CleanUp.ReferenceOTU149	4	0	4	0	0	0	1.26855	0.0823529	1	0.592731	-1.75586	0.00373175	0.539153	Cyanobacteria	Chloroplast	Streptophyta
New.CleanUp.ReferenceOTU721	1	6	1	9	13.2539	1.00178	819.632	0.0497738	1	-0.828487	-0.886285	0.00475599	0.539153	Proteobacteria	Gammaproteobacteria	Enterobacteriales	Enterobacteriaceae	Erwinia
New.CleanUp.ReferenceOTU353	4	0	5	0	0	0	1.26855	0.0823529	1	0.586197	2.3287	0.0050749	0.539153	Cyanobacteria	Chloroplast	Streptophyta
New.CleanUp.ReferenceOTU397	4	0	17	0	0	0	1.26855	0.0823529	1	1.30165	-3.5076	0.00600877	0.539153	Cyanobacteria	Chloroplast	Streptophyta
New.CleanUp.ReferenceOTU999	7	3	55	4	0.161875	0.00999491	1.60799	0.153435	1	1.58066	-3.63291	0.00889356	0.539153	Proteobacteria	Gammaproteobacteria	Enterobacteriales	Enterobacteriaceae	Erwinia
553623	0	4	0	5	Inf	0.788305	Inf	0.0823529	1	-0.694833	-0.417461	0.00889419	0.539153	Actinobacteria	Actinobacteria	Actinomycetales	Dietziaceae	Dietzia
4398116	3	2	18	2	0.589561	0.0370543	7.11359	1	1	0.490383	7.85124	0.0102074	0.539153	Actinobacteria	Actinobacteria	Actinomycetales	Cellulomonadaceae	Actinotalea
514041	1	4	1	7	5.75909	0.410164	352.763	0.294118	1	-0.703939	3.28671	0.0112724	0.539153	Proteobacteria	Alphaproteobacteria	Sphingomonadales	Sphingomonadaceae	Kaistobacter
818602	9	9	32	463	0	0	Inf	1	1	-1.88412	6.2599	0.0113844	0.539153	Proteobacteria	Gammaproteobacteria	Pseudomonadales	Pseudomonadaceae	Pseudomonas
New.CleanUp.ReferenceOTU847	0	4	0	10	Inf	0.788305	Inf	0.0823529	1	-1.01471	0.564381	0.0117144	0.539153	Cyanobacteria	Chloroplast	Streptophyta
New.CleanUp.ReferenceOTU304	3	0	8	0	0	0	2.23355	0.205882	1	0.897004	-2.46174	0.0125769	0.539153	Cyanobacteria	Chloroplast	Streptophyta
New.CleanUp.ReferenceOTU233	3	0	9	0	0	0	2.23355	0.205882	1	0.685386	4.35255	0.0134784	0.539153	TM7	TM7-1
New.CleanUp.ReferenceOTU0	2	7	2	10	10.2381	0.952669	191.249	0.0566845	1	-0.695634	-0.917253	0.0139938	0.539153	Proteobacteria	Gammaproteobacteria	Enterobacteriales	Enterobacteriaceae
New.CleanUp.ReferenceOTU600	5	1	5	1	0.115058	0.00189249	1.52672	0.131222	1	0.500676	-2.26591	0.0167893	0.539153	Proteobacteria	Gammaproteobacteria	Enterobacteriales	Enterobacteriaceae
873972	1	5	1	10	8.69127	0.654997	528.404	0.131222	1	-0.878467	1.34964	0.0168296	0.539153	Proteobacteria	Gammaproteobacteria	Pseudomonadales	Moraxellaceae	Acinetobacter
New.CleanUp.ReferenceOTU426	4	1	15	1	0.173638	0.00283476	2.43805	0.294118	1	1.05914	2.0013	0.018322	0.539153	Cyanobacteria	Chloroplast	Streptophyta
New.CleanUp.ReferenceOTU191	3	0	5	0	0	0	2.23355	0.205882	1	0.700619	-0.214241	0.0206149	0.539153	Cyanobacteria	Chloroplast	Streptophyta
342749	3	0	4	0	0	0	2.23355	0.205882	1	0.445815	2.65459	0.0206265	0.539153	Proteobacteria	Alphaproteobacteria	Sphingomonadales	Sphingomonadaceae	Kaistobacter
774718	3	0	6	0	0	0	2.23355	0.205882	1	0.658796	2.58537	0.022385	0.539153	Actinobacteria	Actinobacteria	Actinomycetales	Micromonosporaceae
New.CleanUp.ReferenceOTU698	5	1	8	1	0.115058	0.00189249	1.52672	0.131222	1	0.727005	0.50044	0.0225392	0.539153	Cyanobacteria	Chloroplast	Streptophyta
711526	0	3	0	3	Inf	0.447718	Inf	0.205882	1	-0.504219	0.50033	0.0226226	0.539153	Actinobacteria	Actinobacteria	Actinomycetales	Micrococcaceae
830889	2	0	10	0	0	0	5.22053	0.470588	1	0.515481	5.96009	0.0231871	0.539153	Actinobacteria	Acidimicrobiia	Acidimicrobiales
New.CleanUp.ReferenceOTU802	0	3	0	5	Inf	0.447718	Inf	0.205882	1	-0.669964	-1.03088	0.0236568	0.539153	Cyanobacteria	Chloroplast	Streptophyta
New.CleanUp.ReferenceOTU981	0	3	0	3	Inf	0.447718	Inf	0.205882	1	-0.502173	0.160558	0.0241767	0.539153	Proteobacteria	Gammaproteobacteria	Enterobacteriales	Enterobacteriaceae
919491	0	3	0	3	Inf	0.447718	Inf	0.205882	1	-0.501886	0.135857	0.0242853	0.539153	Firmicutes	Bacilli	Bacillales	NA	NA
New.CleanUp.ReferenceOTU440	3	0	13	0	0	0	2.23355	0.205882	1	0.914093	4.19492	0.0243441	0.539153	Actinobacteria	Actinobacteria	Actinomycetales	Mycobacteriaceae	Mycobacterium
New.CleanUp.ReferenceOTU504	0	3	0	4	Inf	0.447718	Inf	0.205882	1	-0.597945	0.0394677	0.0252075	0.539153	Cyanobacteria	Chloroplast	Streptophyta
New.CleanUp.ReferenceOTU654	2	0	7	0	0	0	5.22053	0.470588	1	0.456234	4.9904	0.0255233	0.539153	Cyanobacteria	Chloroplast	Streptophyta
New.CleanUp.ReferenceOTU472	0	3	0	3	Inf	0.447718	Inf	0.205882	1	-0.493833	-0.297995	0.0263076	0.539153	Proteobacteria	Gammaproteobacteria	Oceanospirillales	Halomonadaceae	Halomonas
New.CleanUp.ReferenceOTU115	3	0	4	0	0	0	2.23355	0.205882	1	0.594455	0.129757	0.0263181	0.539153	Cyanobacteria	Chloroplast	Streptophyta
New.CleanUp.ReferenceOTU371	0	3	0	4	Inf	0.447718	Inf	0.205882	1	-0.588964	-0.470264	0.026705	0.539153	Proteobacteria	Gammaproteobacteria	Enterobacteriales	Enterobacteriaceae	Erwinia
New.CleanUp.ReferenceOTU517	0	3	0	3	Inf	0.447718	Inf	0.205882	1	-0.486963	-0.537078	0.0274516	0.539153	Cyanobacteria	Chloroplast	Streptophyta
278680	0	3	0	4	Inf	0.447718	Inf	0.205882	1	-0.586873	-0.419388	0.0277314	0.539153	Proteobacteria	Alphaproteobacteria	Rhizobiales	Methylobacteriaceae	Methylobacterium
845354	9	9	290	611	0	0	Inf	1	1	-1.02678	1.2828	0.02779	0.539153	Actinobacteria	Actinobacteria	Actinomycetales	Micrococcaceae	Nesterenkonia
New.CleanUp.ReferenceOTU846	3	0	4	0	0	0	2.23355	0.205882	1	0.429953	2.63924	0.0278715	0.539153	Proteobacteria	Gammaproteobacteria	Enterobacteriales	Enterobacteriaceae
New.CleanUp.ReferenceOTU432	3	0	3	0	0	0	2.23355	0.205882	1	0.473053	0.809974	0.0285871	0.539153	Cyanobacteria	Chloroplast	Streptophyta
4413396	3	0	3	0	0	0	2.23355	0.205882	1	0.363874	2.14436	0.0288996	0.539153	Acidobacteria	[Chloracidobacteria]	RB41
1025949	0	3	0	4	Inf	0.447718	Inf	0.205882	1	-0.573454	-0.848042	0.0293294	0.539153	Proteobacteria	Alphaproteobacteria	Rhizobiales
620418	2	0	9	0	0	0	5.22053	0.470588	1	0.530336	5.47881	0.0303172	0.539153	Proteobacteria	Alphaproteobacteria	Rhodospirillales	Acetobacteraceae	Roseococcus
512148	3	0	3	0	0	0	2.23355	0.205882	1	0.396353	1.81398	0.030772	0.539153	Actinobacteria	Thermoleophilia	Solirubrobacterales
New.CleanUp.ReferenceOTU186	4	1	12	1	0.173638	0.00283476	2.43805	0.294118	1	0.910643	1.24675	0.0317594	0.539153	Cyanobacteria	Chloroplast	Streptophyta
1667535	2	0	6	0	0	0	5.22053	0.470588	1	0.403658	4.64387	0.0326783	0.539153	Actinobacteria	Actinobacteria	Actinomycetales	Intrasporangiaceae
829851	0	3	0	6	Inf	0.447718	Inf	0.205882	1	-0.726969	0.58177	0.0331347	0.539153	Proteobacteria	Gammaproteobacteria	Pseudomonadales	Pseudomonadaceae	Pseudomonas
405425	0	3	0	6	Inf	0.447718	Inf	0.205882	1	-0.72667	0.484586	0.0334884	0.539153	Proteobacteria	Gammaproteobacteria	Pseudomonadales	Moraxellaceae	Acinetobacter
607212	1	3	1	4	3.70691	0.228841	235.313	0.576471	1	-0.481344	2.76022	0.0338448	0.539153	Proteobacteria	Alphaproteobacteria	Sphingomonadales	Sphingomonadaceae	Sphingomonas
589071	3	0	6	0	0	0	2.23355	0.205882	1	0.722461	-0.425127	0.0343224	0.539153	Bacteroidetes	Bacteroidia	Bacteroidales	Bacteroidaceae	Bacteroides
4391116	2	0	5	0	0	0	5.22053	0.470588	1	0.37553	4.18349	0.0348671	0.539153	Proteobacteria	Alphaproteobacteria	Rhizobiales	Beijerinckiaceae
New.CleanUp.ReferenceOTU961	2	0	5	0	0	0	5.22053	0.470588	1	0.37553	4.18349	0.0348671	0.539153	Gemmatimonadetes	Gemm-3
636446	0	2	0	17	Inf	0.191552	Inf	0.470588	1	-1.10873	3.64147	0.0414212	0.539153	Proteobacteria	Gammaproteobacteria	Enterobacteriales	Enterobacteriaceae
4360511	0	2	0	6	Inf	0.191552	Inf	0.470588	1	-0.706765	2.29183	0.0438337	0.539153	Proteobacteria	Gammaproteobacteria	Enterobacteriales	Enterobacteriaceae	NA
100027	9	9	147	100	0	0	Inf	1	1	0.726793	-0.289852	0.0450165	0.539153	Proteobacteria	Gammaproteobacteria	Enterobacteriales	Enterobacteriaceae	Erwinia
806026	1	3	1	4	3.70691	0.228841	235.313	0.576471	1	-0.488898	2.33659	0.0465445	0.539153	Gemmatimonadetes	Gemmatimonadetes
525171	2	0	4	0	0	0	5.22053	0.470588	1	0.339266	3.58996	0.048404	0.539153	Proteobacteria	Deltaproteobacteria	Bdellovibrionales	Bdellovibrionaceae	Bdellovibrio
1128021	2	0	4	0	0	0	5.22053	0.470588	1	0.339266	3.58996	0.048404	0.539153	Acidobacteria	iii1-8	DS-18
New.CleanUp.ReferenceOTU619	2	0	6	0	0	0	5.22053	0.470588	1	0.716822	-1.45252	0.0498884	0.539153	Cyanobacteria	Chloroplast	Streptophyta
New.CleanUp.ReferenceOTU451	2	0	4	0	0	0	5.22053	0.470588	1	0.582869	-0.708692	0.0526523	0.539153	Bacteroidetes	VC2_1_Bac22
812902	2	0	5	0	0	0	5.22053	0.470588	1	0.391842	3.93649	0.0544506	0.539153	Actinobacteria	Actinobacteria	Actinomycetales	Micrococcaceae	Arthrobacter
1142660	2	0	5	0	0	0	5.22053	0.470588	1	0.391842	3.93649	0.0544506	0.539153	Chloroflexi	Thermomicrobia	JG30-KF-CM45
New.CleanUp.ReferenceOTU799	2	0	5	0	0	0	5.22053	0.470588	1	0.391842	3.93649	0.0544506	0.539153	Proteobacteria	Betaproteobacteria	Burkholderiales	Comamonadaceae	NA
759061	4	7	12	5371	4.00619	0.406032	61.7394	0.334842	1	-2.67283	11.4144	0.0549857	0.539153	Proteobacteria	Gammaproteobacteria	Enterobacteriales	Enterobacteriaceae
562084	0	2	0	5	Inf	0.191552	Inf	0.470588	1	-0.655202	0.2283	0.0550478	0.539153	Proteobacteria	Gammaproteobacteria	Pseudomonadales	Moraxellaceae	Acinetobacter
848824	2	0	3	0	0	0	5.22053	0.470588	1	0.455043	-1.81986	0.0568026	0.539153	Bacteroidetes	Sphingobacteriia	Sphingobacteriales	Sphingobacteriaceae
New.CleanUp.ReferenceOTU456	0	2	0	5	Inf	0.191552	Inf	0.470588	1	-0.649652	-0.140549	0.0570568	0.539153	Proteobacteria	Gammaproteobacteria	Oceanospirillales	Halomonadaceae	Halomonas
New.CleanUp.ReferenceOTU673	0	2	0	4	Inf	0.191552	Inf	0.470588	1	-0.577422	0.0697756	0.057068	0.539153	Proteobacteria	Gammaproteobacteria	Enterobacteriales	Enterobacteriaceae	Erwinia
New.CleanUp.ReferenceOTU697	0	2	0	4	Inf	0.191552	Inf	0.470588	1	-0.577422	0.0697756	0.057068	0.539153	Proteobacteria	Gammaproteobacteria	Enterobacteriales	Enterobacteriaceae	Erwinia
New.CleanUp.ReferenceOTU297	0	2	0	5	Inf	0.191552	Inf	0.470588	1	-0.649856	-0.107917	0.0572144	0.539153	Cyanobacteria	Chloroplast	Streptophyta
292057	2	3	2	9	1.69618	0.140576	26.9874	1	1	-0.716951	3.11232	0.0579474	0.539153	Firmicutes	Bacilli	Lactobacillales	Lactobacillaceae	Lactobacillus
New.CleanUp.ReferenceOTU82	8	5	19	9	0.173638	0.00283476	2.43805	0.294118	1	0.639533	-0.592303	0.0579917	0.539153	Proteobacteria	Gammaproteobacteria	Enterobacteriales	Enterobacteriaceae
1108959	0	2	0	3	Inf	0.191552	Inf	0.470588	1	-0.467436	1.5354	0.0581581	0.539153	Proteobacteria	Alphaproteobacteria	Caulobacterales	Caulobacteraceae	Mycoplana
333364	0	2	0	3	Inf	0.191552	Inf	0.470588	1	-0.467604	1.52996	0.058193	0.539153	Actinobacteria	Actinobacteria	Actinomycetales	Nocardioidaceae	Propionicimonas
1010113	5	1	10	2	0.115058	0.00189249	1.52672	0.131222	1	0.742201	-0.331036	0.0596572	0.539153	Proteobacteria	Gammaproteobacteria	Enterobacteriales	Enterobacteriaceae
640071	0	2	0	3	Inf	0.191552	Inf	0.470588	1	-0.473069	1.31358	0.0596825	0.539153	Proteobacteria	Gammaproteobacteria	Pseudomonadales	Pseudomonadaceae	Pseudomonas
638661	0	2	0	3	Inf	0.191552	Inf	0.470588	1	-0.473069	1.31358	0.0596825	0.539153	Proteobacteria	Alphaproteobacteria	Rhodobacterales	Rhodobacteraceae	Rhodobacter
New.CleanUp.ReferenceOTU292	4	1	14	2	0.173638	0.00283476	2.43805	0.294118	1	0.874612	2.00885	0.0604577	0.539153	Cyanobacteria	Chloroplast	Streptophyta
New.CleanUp.ReferenceOTU994	7	3	15	5	0.161875	0.00999491	1.60799	0.153435	1	0.63019	-3.23338	0.0611788	0.539153	Proteobacteria	Betaproteobacteria	Rhodocyclales	Rhodocyclaceae	Methyloversatilis
966903	2	0	3	0	0	0	5.22053	0.470588	1	0.472706	-1.1794	0.0621093	0.539153	Bacteroidetes	Cytophagia	Cytophagales	Cytophagaceae	Hymenobacter
New.CleanUp.ReferenceOTU315	2	0	2	0	0	0	5.22053	0.470588	1	0.351544	-1.4719	0.0622567	0.539153	Proteobacteria	Gammaproteobacteria	Enterobacteriales	Enterobacteriaceae
4388772	2	0	2	0	0	0	5.22053	0.470588	1	0.354508	-1.38637	0.0634251	0.539153	Proteobacteria	Betaproteobacteria	Rhodocyclales	Rhodocyclaceae	Dechloromonas
63144	5	2	7	2	0.249614	0.0161971	2.46286	0.334842	1	0.525265	1.1943	0.063822	0.539153	Proteobacteria	Gammaproteobacteria	Oceanospirillales	Halomonadaceae	Halomonas
128235	2	0	2	0	0	0	5.22053	0.470588	1	0.356634	-1.31691	0.0643279	0.539153	Gemmatimonadetes	Gemm-1
New.CleanUp.ReferenceOTU289	2	0	3	0	0	0	5.22053	0.470588	1	0.474258	-0.956168	0.0644319	0.539153	NA	NA	NA	NA	NA
583840	0	2	0	3	Inf	0.191552	Inf	0.470588	1	-0.478596	0.730733	0.0646906	0.539153	Nitrospirae	Nitrospira	Nitrospirales	Nitrospiraceae	Nitrospira
New.CleanUp.ReferenceOTU176	2	0	2	0	0	0	5.22053	0.470588	1	0.358065	-1.26532	0.0649774	0.539153	Proteobacteria	Gammaproteobacteria	Enterobacteriales	Enterobacteriaceae	Erwinia
4337868	2	0	2	0	0	0	5.22053	0.470588	1	0.35987	-1.19311	0.0658624	0.539153	Proteobacteria	Alphaproteobacteria	Rhodospirillales
New.CleanUp.ReferenceOTU869	2	0	2	0	0	0	5.22053	0.470588	1	0.360325	-1.19145	0.0658922	0.539153	Proteobacteria	Gammaproteobacteria	Enterobacteriales	Enterobacteriaceae	Erwinia
New.CleanUp.ReferenceOTU274	0	2	0	4	Inf	0.191552	Inf	0.470588	1	-0.540956	-1.2584	0.0665014	0.539153	Cyanobacteria	Chloroplast	Streptophyta
257150	0	2	0	2	Inf	0.191552	Inf	0.470588	1	-0.36176	1.12663	0.0666655	0.539153	Actinobacteria	Acidimicrobiia	Acidimicrobiales
New.CleanUp.ReferenceOTU39	2	0	2	0	0	0	5.22053	0.470588	1	0.362999	-1.065	0.0673889	0.539153	Proteobacteria	Gammaproteobacteria	Oceanospirillales	Halomonadaceae	Halomonas
New.CleanUp.ReferenceOTU42	2	0	2	0	0	0	5.22053	0.470588	1	0.363758	-1.02619	0.0678405	0.539153	Proteobacteria	Gammaproteobacteria	Oceanospirillales	Halomonadaceae	Halomonas
688934	0	2	0	6	Inf	0.191552	Inf	0.470588	1	-0.64833	2.22983	0.0685407	0.539153	Proteobacteria	Gammaproteobacteria	Enterobacteriales	Enterobacteriaceae	NA
129761	0	2	0	2	Inf	0.191552	Inf	0.470588	1	-0.365403	0.91906	0.0690716	0.539153	Firmicutes	Clostridia	Clostridiales	Ruminococcaceae
New.CleanUp.ReferenceOTU776	0	2	0	76	Inf	0.191552	Inf	0.470588	1	-1.48453	5.1872	0.0691775	0.539153	Proteobacteria	Gammaproteobacteria	Enterobacteriales	Enterobacteriaceae	NA
524884	2	0	2	0	0	0	5.22053	0.470588	1	0.365676	-0.895146	0.0693442	0.539153	Firmicutes	Erysipelotrichi	Erysipelotrichales	Erysipelotrichaceae	[Eubacterium]
New.CleanUp.ReferenceOTU795	2	0	2	0	0	0	5.22053	0.470588	1	0.365676	-0.895146	0.0693442	0.539153	Proteobacteria	Gammaproteobacteria	Oceanospirillales	Halomonadaceae	Halomonas
New.CleanUp.ReferenceOTU578	0	2	0	3	Inf	0.191552	Inf	0.470588	1	-0.475392	0.340998	0.0693513	0.539153	Actinobacteria	Actinobacteria	Actinomycetales	Beutenbergiaceae	Salana
145053	2	0	4	0	0	0	5.22053	0.470588	1	0.497135	1.92044	0.0702441	0.539153	Actinobacteria	Actinobacteria	Actinomycetales	Geodermatophilaceae	NA
709971	2	0	2	0	0	0	5.22053	0.470588	1	0.367037	-0.762493	0.0708576	0.539153	Proteobacteria	Alphaproteobacteria	Rhizobiales	Bradyrhizobiaceae
New.CleanUp.ReferenceOTU17	0	2	0	3	Inf	0.191552	Inf	0.470588	1	-0.472487	0.229986	0.0710428	0.539153	Cyanobacteria	Chloroplast	Streptophyta
998905	0	2	0	3	Inf	0.191552	Inf	0.470588	1	-0.472443	0.223714	0.071091	0.539153	Proteobacteria	Alphaproteobacteria	Caulobacterales	Caulobacteraceae	Mycoplana
837283	0	2	0	7	Inf	0.191552	Inf	0.470588	1	-0.688522	2.38548	0.071704	0.539153	Proteobacteria	Gammaproteobacteria	Enterobacteriales	Enterobacteriaceae	Erwinia
752329	0	2	0	2	Inf	0.191552	Inf	0.470588	1	-0.367563	0.674067	0.0718695	0.539153	Actinobacteria	Thermoleophilia	Solirubrobacterales
1084417	0	2	0	2	Inf	0.191552	Inf	0.470588	1	-0.367595	0.667589	0.0719441	0.539153	Proteobacteria	Betaproteobacteria	Burkholderiales	Burkholderiaceae	Lautropia
4387627	0	2	0	3	Inf	0.191552	Inf	0.470588	1	-0.470909	0.0861315	0.07218	0.539153	Proteobacteria	Gammaproteobacteria	Enterobacteriales	Enterobacteriaceae	Erwinia
5364	2	0	5	0	0	0	5.22053	0.470588	1	0.604882	-1.38125	0.0724758	0.539153	Proteobacteria	Alphaproteobacteria	Rhizobiales	Rhizobiaceae	NA
New.CleanUp.ReferenceOTU102	0	2	0	3	Inf	0.191552	Inf	0.470588	1	-0.470324	0.0182831	0.0730768	0.539153	Cyanobacteria	Chloroplast	Streptophyta
New.CleanUp.ReferenceOTU427	0	2	0	3	Inf	0.191552	Inf	0.470588	1	-0.470324	0.0182831	0.0730768	0.539153	Cyanobacteria	Chloroplast	Streptophyta
323154	0	2	0	3	Inf	0.191552	Inf	0.470588	1	-0.469734	-0.0174254	0.0731552	0.539153	Firmicutes	Clostridia	Clostridiales
New.CleanUp.ReferenceOTU343	0	2	0	40	Inf	0.191552	Inf	0.470588	1	-1.24234	4.36588	0.0742674	0.539153	Proteobacteria	Gammaproteobacteria	Enterobacteriales	Enterobacteriaceae
New.CleanUp.ReferenceOTU784	4	1	8	1	0.173638	0.00283476	2.43805	0.294118	1	0.574645	2.37793	0.0747028	0.539153	Acidobacteria	Acidobacteria-6	iii1-15
New.CleanUp.ReferenceOTU914	0	2	0	3	Inf	0.191552	Inf	0.470588	1	-0.466116	-0.252412	0.0748006	0.539153	Chloroflexi	Anaerolineae	Caldilineales	Caldilineaceae
New.CleanUp.ReferenceOTU820	2	0	6	0	0	0	5.22053	0.470588	1	0.653468	-1.6046	0.0749562	0.539153	Cyanobacteria	Chloroplast	Streptophyta
515638	2	0	2	0	0	0	5.22053	0.470588	1	0.367481	-0.367339	0.0754718	0.539153	Firmicutes	Bacilli	Bacillales	Planococcaceae	Solibacillus
961922	2	0	4	0	0	0	5.22053	0.470588	1	0.438474	2.73691	0.0754753	0.539153	Firmicutes	Bacilli	Bacillales	Bacillaceae	Bacillus
New.CleanUp.ReferenceOTU789	0	2	0	2	Inf	0.191552	Inf	0.470588	1	-0.367315	0.335974	0.0758536	0.539153	Proteobacteria	Gammaproteobacteria	Enterobacteriales	Enterobacteriaceae
New.CleanUp.ReferenceOTU25	0	2	0	3	Inf	0.191552	Inf	0.470588	1	-0.463195	-0.375235	0.0762268	0.539153	Cyanobacteria	Chloroplast	Streptophyta
4340285	2	0	3	0	0	0	5.22053	0.470588	1	0.265164	3.10155	0.0764592	0.539153	Acidobacteria	Acidobacteria-6	iii1-15
439036	2	0	3	0	0	0	5.22053	0.470588	1	0.265164	3.10155	0.0764592	0.539153	Actinobacteria	Actinobacteria	Actinomycetales	Corynebacteriaceae	Corynebacterium
823633	2	0	3	0	0	0	5.22053	0.470588	1	0.265164	3.10155	0.0764592	0.539153	Actinobacteria	Actinobacteria	Actinomycetales	Mycobacteriaceae	Mycobacterium
New.CleanUp.ReferenceOTU3	2	0	3	0	0	0	5.22053	0.470588	1	0.265164	3.10155	0.0764592	0.539153	Actinobacteria	Thermoleophilia	Solirubrobacterales	Patulibacteraceae
940737	0	2	0	2	Inf	0.191552	Inf	0.470588	1	-0.36681	0.269603	0.0766467	0.539153	Proteobacteria	Betaproteobacteria	Burkholderiales	Comamonadaceae	Azohydromonas
New.CleanUp.ReferenceOTU434	8	4	14	6	0.115058	0.00189249	1.52672	0.131222	1	0.505439	-2.2073	0.0771295	0.539153	Proteobacteria	Gammaproteobacteria	Enterobacteriales	Enterobacteriaceae	Erwinia
567840	0	2	0	2	Inf	0.191552	Inf	0.470588	1	-0.36616	0.195192	0.0775737	0.539153	Proteobacteria	Alphaproteobacteria	Rhizobiales	Bradyrhizobiaceae
838293	2	0	4	0	0	0	5.22053	0.470588	1	0.301428	3.69508	0.0780061	0.539153	Proteobacteria	Alphaproteobacteria	Sphingomonadales	Sphingomonadaceae	Sphingomonas
1669782	2	0	4	0	0	0	5.22053	0.470588	1	0.301428	3.69508	0.0780061	0.539153	Actinobacteria	Thermoleophilia	Gaiellales	AK1AB1_02E
New.CleanUp.ReferenceOTU300	2	0	4	0	0	0	5.22053	0.470588	1	0.301428	3.69508	0.0780061	0.539153	Cyanobacteria	Chloroplast	Streptophyta
798634	2	0	4	0	0	0	5.22053	0.470588	1	0.390398	3.21914	0.0782365	0.539153	Proteobacteria	Betaproteobacteria	Burkholderiales	Comamonadaceae
845530	2	0	4	0	0	0	5.22053	0.470588	1	0.390398	3.21914	0.0782365	0.539153	WPS-2
165771	0	2	0	2	Inf	0.191552	Inf	0.470588	1	-0.365411	0.125752	0.0784843	0.539153	Proteobacteria	Alphaproteobacteria	Caulobacterales	Caulobacteraceae
New.CleanUp.ReferenceOTU621	0	2	0	2	Inf	0.191552	Inf	0.470588	1	-0.365411	0.125752	0.0784843	0.539153	Cyanobacteria	Chloroplast	Streptophyta
539735	2	0	3	0	0	0	5.22053	0.470588	1	0.401625	1.88916	0.0785453	0.539153	Actinobacteria	Actinobacteria	Actinomycetales	Dietziaceae	Dietzia
922362	0	2	0	2	Inf	0.191552	Inf	0.470588	1	-0.365329	0.11905	0.0785714	0.539153	Actinobacteria	Actinobacteria	Actinomycetales	Pseudonocardiaceae	Saccharopolyspora
4480819	0	2	0	2	Inf	0.191552	Inf	0.470588	1	-0.365329	0.11905	0.0785714	0.539153	Proteobacteria	Alphaproteobacteria	Sphingomonadales	Sphingomonadaceae	Sphingomonas
580295	0	2	0	10	Inf	0.191552	Inf	0.470588	1	-0.781518	2.74561	0.0789689	0.539153	Proteobacteria	Gammaproteobacteria	Enterobacteriales	Enterobacteriaceae	NA
368261	0	2	0	2	Inf	0.191552	Inf	0.470588	1	-0.36482	0.0796957	0.0791022	0.539153	Firmicutes	Clostridia	Clostridiales	Lachnospiraceae	Roseburia
New.CleanUp.ReferenceOTU792	0	2	0	2	Inf	0.191552	Inf	0.470588	1	-0.36482	0.0796957	0.0791022	0.539153	Bacteroidetes	Bacteroidia	Bacteroidales	Prevotellaceae	Prevotella
4331183	0	2	0	12	Inf	0.191552	Inf	0.470588	1	-0.852409	2.55111	0.0793709	0.539153	Proteobacteria	Gammaproteobacteria	Enterobacteriales	Enterobacteriaceae	NA
New.CleanUp.ReferenceOTU4	0	2	0	2	Inf	0.191552	Inf	0.470588	1	-0.364313	0.0440235	0.0795516	0.539153	Proteobacteria	Gammaproteobacteria	Enterobacteriales	Enterobacteriaceae
New.CleanUp.ReferenceOTU49	0	2	0	2	Inf	0.191552	Inf	0.470588	1	-0.364313	0.0440235	0.0795516	0.539153	Proteobacteria	Gammaproteobacteria	Enterobacteriales	Enterobacteriaceae	Erwinia
New.CleanUp.ReferenceOTU244	0	2	0	2	Inf	0.191552	Inf	0.470588	1	-0.364313	0.0440235	0.0795516	0.539153	Proteobacteria	Gammaproteobacteria	Oceanospirillales	Halomonadaceae	Halomonas
New.CleanUp.ReferenceOTU828	0	2	0	2	Inf	0.191552	Inf	0.470588	1	-0.364313	0.0440235	0.0795516	0.539153	Gemmatimonadetes	Gemm-3
1017181	2	0	3	0	0	0	5.22053	0.470588	1	0.389651	2.05542	0.0797913	0.539153	Actinobacteria	Actinobacteria	Actinomycetales	Micrococcaceae	Rothia
3538	0	2	0	2	Inf	0.191552	Inf	0.470588	1	-0.363242	-0.0240358	0.0804606	0.539153	Cyanobacteria	Chloroplast	Streptophyta
818461	0	2	0	2	Inf	0.191552	Inf	0.470588	1	-0.361134	-0.138088	0.0820603	0.539153	Acidobacteria	[Chloracidobacteria]	RB41	Ellin6075
569459	0	2	0	12	Inf	0.191552	Inf	0.470588	1	-0.829055	2.9297	0.082525	0.539153	Proteobacteria	Gammaproteobacteria	Enterobacteriales	Enterobacteriaceae	NA
2057787	2	0	3	0	0	0	5.22053	0.470588	1	0.421845	1.57865	0.0831991	0.539153	Proteobacteria	Alphaproteobacteria	Rickettsiales	mitochondria	NA
2073828	0	2	0	2	Inf	0.191552	Inf	0.470588	1	-0.358671	-0.250247	0.0836726	0.539153	Proteobacteria	Alphaproteobacteria	Rhodospirillales	Acetobacteraceae
New.CleanUp.ReferenceOTU751	0	2	0	2	Inf	0.191552	Inf	0.470588	1	-0.357769	-0.287366	0.084221	0.539153	Proteobacteria	Gammaproteobacteria	Enterobacteriales	Enterobacteriaceae	NA
686282	2	0	2	0	0	0	5.22053	0.470588	1	0.357163	0.299189	0.0843062	0.539153	Proteobacteria	Alphaproteobacteria	Caulobacterales	Caulobacteraceae
New.CleanUp.ReferenceOTU738	0	2	0	3	Inf	0.191552	Inf	0.470588	1	-0.439993	-1.06662	0.0845796	0.539153	Proteobacteria	Gammaproteobacteria	Enterobacteriales	Enterobacteriaceae
264229	0	2	0	3	Inf	0.191552	Inf	0.470588	1	-0.440767	-1.01815	0.0848856	0.539153	Bacteroidetes	Flavobacteriia	Flavobacteriales	Flavobacteriaceae	Flavobacterium
835880	0	2	0	88	Inf	0.191552	Inf	0.470588	1	-1.45154	5.17601	0.0850406	0.539153	Proteobacteria	Gammaproteobacteria	Enterobacteriales	Enterobacteriaceae
New.CleanUp.ReferenceOTU256	2	0	5	0	0	0	5.22053	0.470588	1	0.329557	4.15546	0.0864129	0.539153	Proteobacteria	Alphaproteobacteria	Rhodospirillales	Acetobacteraceae
269907	0	2	0	3	Inf	0.191552	Inf	0.470588	1	-0.433618	-1.19548	0.0867825	0.539153	Bacteroidetes	Bacteroidia	Bacteroidales	[Paraprevotellaceae]	[Prevotella]
219248	0	2	0	16	Inf	0.191552	Inf	0.470588	1	-0.904063	3.22018	0.0878233	0.539153	Proteobacteria	Gammaproteobacteria	Enterobacteriales	Enterobacteriaceae	NA
New.CleanUp.ReferenceOTU40	2	0	2	0	0	0	5.22053	0.470588	1	0.350385	0.520871	0.087841	0.539153	Proteobacteria	Gammaproteobacteria	Enterobacteriales	Enterobacteriaceae	Erwinia
203579	7	5	22	9	0.378735	0.0247089	3.94439	0.61991	1	0.686225	-1.21201	0.087854	0.539153	Proteobacteria	Gammaproteobacteria	Enterobacteriales	Enterobacteriaceae
210269	0	2	0	2	Inf	0.191552	Inf	0.470588	1	-0.350347	-0.547266	0.088302	0.539153	Proteobacteria	Gammaproteobacteria	Enterobacteriales	Enterobacteriaceae	Enterobacter
1141188	2	0	2	0	0	0	5.22053	0.470588	1	0.346879	0.618987	0.0895048	0.539153	Proteobacteria	Gammaproteobacteria	Enterobacteriales	Enterobacteriaceae	Klebsiella
510148	2	0	2	0	0	0	5.22053	0.470588	1	0.346879	0.618987	0.0895048	0.539153	Cyanobacteria	Chloroplast	Stramenopiles
New.CleanUp.ReferenceOTU554	2	0	2	0	0	0	5.22053	0.470588	1	0.346879	0.618987	0.0895048	0.539153	Proteobacteria	Gammaproteobacteria	Enterobacteriales	Enterobacteriaceae	Erwinia
573124	0	2	0	7	Inf	0.191552	Inf	0.470588	1	-0.688973	-0.220379	0.089675	0.539153	Proteobacteria	Gammaproteobacteria	Pseudomonadales	Moraxellaceae	Acinetobacter
1040796	2	0	2	0	0	0	5.22053	0.470588	1	0.34391	0.696087	0.0908568	0.539153	WPS-2
New.CleanUp.ReferenceOTU736	1	3	1	4	3.70691	0.228841	235.313	0.576471	1	-0.472012	1.25733	0.0909272	0.539153	Proteobacteria	Gammaproteobacteria	Enterobacteriales	Enterobacteriaceae
New.CleanUp.ReferenceOTU1004	2	0	3	0	0	0	5.22053	0.470588	1	0.430586	0.955374	0.0912493	0.539153	Cyanobacteria	Chloroplast	Streptophyta
332595	2	0	2	0	0	0	5.22053	0.470588	1	0.341638	0.752012	0.0918625	0.539153	Proteobacteria	Alphaproteobacteria	Rhizobiales	Hyphomicrobiaceae	Hyphomicrobium
New.CleanUp.ReferenceOTU412	2	0	2	0	0	0	5.22053	0.470588	1	0.341638	0.752012	0.0918625	0.539153	Cyanobacteria	Chloroplast	Streptophyta
New.CleanUp.ReferenceOTU77	0	2	0	2	Inf	0.191552	Inf	0.470588	1	-0.342747	-0.758234	0.0919227	0.539153	Proteobacteria	Gammaproteobacteria	Oceanospirillales	Halomonadaceae	Halomonas
523224	0	2	0	2	Inf	0.191552	Inf	0.470588	1	-0.339827	-0.829426	0.0932152	0.539153	Proteobacteria	Alphaproteobacteria	Rhizobiales	Bradyrhizobiaceae
882028	2	0	2	0	0	0	5.22053	0.470588	1	0.338367	0.828516	0.0932731	0.539153	Proteobacteria	Alphaproteobacteria	Rhizobiales	Methylocystaceae
1108638	0	2	0	2	Inf	0.191552	Inf	0.470588	1	-0.335176	-0.935361	0.0952069	0.539153	Actinobacteria	Actinobacteria	Actinomycetales	Actinomycetaceae	Actinomyces
New.CleanUp.ReferenceOTU775	2	0	2	0	0	0	5.22053	0.470588	1	0.329668	0.938603	0.0956286	0.539153	Proteobacteria	Alphaproteobacteria	Sphingomonadales	Sphingomonadaceae	Kaistobacter
New.CleanUp.ReferenceOTU405	4	1	4	1	0.173638	0.00283476	2.43805	0.294118	1	0.411059	0.144041	0.0959112	0.539153	Cyanobacteria	Chloroplast	Streptophyta
New.CleanUp.ReferenceOTU83	2	0	2	0	0	0	5.22053	0.470588	1	0.324816	1.02642	0.0974157	0.539153	Firmicutes	Clostridia	Clostridiales	Lachnospiraceae	Dorea
New.CleanUp.ReferenceOTU741	2	0	2	0	0	0	5.22053	0.470588	1	0.324816	1.02642	0.0974157	0.539153	Proteobacteria	Gammaproteobacteria	Enterobacteriales	Enterobacteriaceae	NA
785526	0	2	0	11	Inf	0.191552	Inf	0.470588	1	-0.811065	0.0351703	0.0974785	0.539153	Proteobacteria	Alphaproteobacteria	Rhizobiales	Methylobacteriaceae
New.CleanUp.ReferenceOTU377	4	2	55	2	0.378735	0.0247089	3.94439	0.61991	1	1.04368	5.77334	0.0977723	0.539153	Proteobacteria	Betaproteobacteria	Burkholderiales	Comamonadaceae	Acidovorax
2529285	4	1	4	1	0.173638	0.00283476	2.43805	0.294118	1	0.406225	0.346457	0.0981708	0.539153	Proteobacteria	Gammaproteobacteria	Enterobacteriales	Enterobacteriaceae
4479100	2	0	2	0	0	0	5.22053	0.470588	1	0.320838	1.09493	0.0988448	0.539153	Actinobacteria	Thermoleophilia	Gaiellales	Gaiellaceae
222209	2	0	2	0	0	0	5.22053	0.470588	1	0.31786	1.14436	0.0998941	0.539153	Proteobacteria	Alphaproteobacteria	Rhizobiales	Bradyrhizobiaceae
New.CleanUp.ReferenceOTU107	4	1	13	2	0.173638	0.00283476	2.43805	0.294118	1	0.762881	1.21128	0.101233	0.539153	Cyanobacteria	Chloroplast	Streptophyta
212584	2	0	2	0	0	0	5.22053	0.470588	1	0.313657	1.21166	0.101346	0.539153	Firmicutes	Bacilli	Bacillales	Planococcaceae	Planomicrobium
1107027	2	0	2	0	0	0	5.22053	0.470588	1	0.316971	1.24712	0.101722	0.539153	Firmicutes	Bacilli	Lactobacillales	Lactobacillaceae	Lactobacillus
582630	2	0	2	0	0	0	5.22053	0.470588	1	0.316971	1.24712	0.101722	0.539153	Firmicutes	Clostridia	Clostridiales	Clostridiaceae
90335	2	0	2	0	0	0	5.22053	0.470588	1	0.316971	1.24712	0.101722	0.539153	Proteobacteria	Alphaproteobacteria	Sphingomonadales	Sphingomonadaceae	Sphingomonas
562376	2	0	3	0	0	0	5.22053	0.470588	1	0.396122	1.53365	0.102025	0.539153	Firmicutes	Clostridia	Clostridiales	Lachnospiraceae	Dorea
761172	4	2	7	2	0.378735	0.0247089	3.94439	0.61991	1	0.520615	0.182897	0.107275	0.539153	Tenericutes	Mollicutes	Mycoplasmatales	Mycoplasmataceae	Mycoplasma
246404	2	0	3	0	0	0	5.22053	0.470588	1	0.288155	2.75342	0.109301	0.539153	Actinobacteria	Acidimicrobiia	Acidimicrobiales	C111
113532	2	0	3	0	0	0	5.22053	0.470588	1	0.288155	2.75342	0.109301	0.539153	Acidobacteria	Acidobacteria-6	iii1-15
236991	2	0	3	0	0	0	5.22053	0.470588	1	0.288155	2.75342	0.109301	0.539153	Proteobacteria	Alphaproteobacteria	Sphingomonadales	Sphingomonadaceae
885496	3	7	29	24	6.17677	0.621893	100.051	0.153435	1	-0.656233	8.82919	0.109394	0.539153	Actinobacteria	Actinobacteria	Actinomycetales	Intrasporangiaceae
510646	2	0	2	0	0	0	5.22053	0.470588	1	0.287793	1.57458	0.109481	0.539153	Acidobacteria	[Chloracidobacteria]	RB41	Ellin6075
898468	2	0	2	0	0	0	5.22053	0.470588	1	0.287793	1.57458	0.109481	0.539153	Actinobacteria	Actinobacteria	Actinomycetales	Microbacteriaceae	Leucobacter
New.CleanUp.ReferenceOTU16	2	0	2	0	0	0	5.22053	0.470588	1	0.287793	1.57458	0.109481	0.539153	Firmicutes	Bacilli	Bacillales	[Exiguobacteraceae]	Exiguobacterium
New.CleanUp.ReferenceOTU739	2	0	2	0	0	0	5.22053	0.470588	1	0.287793	1.57458	0.109481	0.539153	Actinobacteria	Actinobacteria	Actinomycetales	Geodermatophilaceae	NA
588197	4	5	5	12	1.52388	0.173632	14.4729	1	1	-0.584935	2.23626	0.113195	0.539153	Firmicutes	Bacilli	Lactobacillales	Lactobacillaceae	Lactobacillus
60332	3	1	5	1	0.269766	0.00424965	4.36986	0.576471	1	0.493923	0.0416877	0.11391	0.539153	Proteobacteria	Gammaproteobacteria	Enterobacteriales	Enterobacteriaceae
150472	2	0	6	0	0	0	5.22053	0.470588	1	0.58131	1.46368	0.114085	0.539153	Firmicutes	Clostridia	Clostridiales	Clostridiaceae	Clostridium
New.CleanUp.ReferenceOTU575	7	4	9	4	0.249614	0.0161971	2.46286	0.334842	1	0.386893	0.649367	0.116322	0.539153	Proteobacteria	Gammaproteobacteria	Enterobacteriales	Enterobacteriaceae
123738	2	0	2	0	0	0	5.22053	0.470588	1	0.214053	2.26501	0.11654	0.539153	Bacteroidetes	[Saprospirae]	[Saprospirales]	Chitinophagaceae	Flavisolibacter
1892252	2	0	2	0	0	0	5.22053	0.470588	1	0.214053	2.26501	0.11654	0.539153	Proteobacteria	Alphaproteobacteria	Rickettsiales	mitochondria	NA
808482	2	0	2	0	0	0	5.22053	0.470588	1	0.214053	2.26501	0.11654	0.539153	Acidobacteria	Acidobacteria-6	iii1-15
143386	2	0	2	0	0	0	5.22053	0.470588	1	0.214053	2.26501	0.11654	0.539153	Proteobacteria	Alphaproteobacteria	Sphingomonadales	Sphingomonadaceae	Kaistobacter
1639771	2	0	2	0	0	0	5.22053	0.470588	1	0.214053	2.26501	0.11654	0.539153	Actinobacteria	Acidimicrobiia	Acidimicrobiales
New.CleanUp.ReferenceOTU14	2	0	2	0	0	0	5.22053	0.470588	1	0.214053	2.26501	0.11654	0.539153	[Thermi]	Deinococci	Deinococcales	Deinococcaceae	R18-435
New.CleanUp.ReferenceOTU21	2	0	2	0	0	0	5.22053	0.470588	1	0.214053	2.26501	0.11654	0.539153	Chloroflexi	Anaerolineae	Ardenscatenales	Ardenscatenaceae	Ardenscatena
New.CleanUp.ReferenceOTU471	2	0	2	0	0	0	5.22053	0.470588	1	0.214053	2.26501	0.11654	0.539153	Gemmatimonadetes	Gemm-3
New.CleanUp.ReferenceOTU587	2	0	2	0	0	0	5.22053	0.470588	1	0.214053	2.26501	0.11654	0.539153	Chloroflexi	Chloroflexi	AKIW781
New.CleanUp.ReferenceOTU645	2	0	2	0	0	0	5.22053	0.470588	1	0.214053	2.26501	0.11654	0.539153	Proteobacteria	Betaproteobacteria	Burkholderiales	Comamonadaceae
New.CleanUp.ReferenceOTU718	2	0	2	0	0	0	5.22053	0.470588	1	0.214053	2.26501	0.11654	0.539153	BRC1	PRR-11
New.CleanUp.ReferenceOTU943	2	0	2	0	0	0	5.22053	0.470588	1	0.214053	2.26501	0.11654	0.539153	Proteobacteria	Gammaproteobacteria	Pseudomonadales	Moraxellaceae	Acinetobacter
New.CleanUp.ReferenceOTU983	2	0	2	0	0	0	5.22053	0.470588	1	0.214053	2.26501	0.11654	0.539153	Acidobacteria	[Chloracidobacteria]	RB41	Ellin6075
New.CleanUp.ReferenceOTU527	2	1	12	1	0.457739	0.00661137	10.6341	1	1	0.358447	6.59559	0.118038	0.539153	Chloroflexi	Chloroflexi	Chloroflexales	Chloroflexaceae	NA
790545	2	1	10	1	0.457739	0.00661137	10.6341	1	1	0.327654	6.19393	0.119321	0.539153	Proteobacteria	Alphaproteobacteria	Sphingomonadales	Sphingomonadaceae	Kaistobacter
563359	2	3	5	2462	1.69618	0.140576	26.9874	1	1	-2.23081	8.15276	0.119771	0.539153	Proteobacteria	Gammaproteobacteria	Enterobacteriales	Enterobacteriaceae	Erwinia
571263	5	3	14	3	0.421618	0.0391702	3.77108	0.637186	1	0.634996	1.51251	0.122665	0.539153	Proteobacteria	Alphaproteobacteria	Rhizobiales	Phyllobacteriaceae
510174	5	6	78	10	1.55841	0.165713	16.4335	1	1	0.618678	9.64845	0.12278	0.539153	Actinobacteria	Actinobacteria	Actinomycetales	NA	NA
New.CleanUp.ReferenceOTU548	5	2	5	2	0.249614	0.0161971	2.46286	0.334842	1	0.371814	-1.02297	0.123455	0.539153	Proteobacteria	Gammaproteobacteria	Enterobacteriales	Enterobacteriaceae
New.CleanUp.ReferenceOTU450	2	3	2	10	1.69618	0.140576	26.9874	1	1	-0.661522	1.14938	0.124224	0.539153	Cyanobacteria	Chloroplast	Streptophyta
2307137	5	5	36	10	1	0.108989	9.17526	1	1	0.8791	0.628077	0.125939	0.539153	Cyanobacteria	Chloroplast	Streptophyta
518743	1	3	2	10	3.70691	0.228841	235.313	0.576471	1	-0.687528	1.90582	0.130018	0.539153	Firmicutes	Clostridia	Clostridiales	Veillonellaceae	Veillonella
1105814	9	9	301	264	0	0	Inf	1	1	0.781013	-7.28899	0.130832	0.539153	Proteobacteria	Alphaproteobacteria	Rhizobiales	Bradyrhizobiaceae
New.CleanUp.ReferenceOTU204	1	2	1	424	2.18465	0.0940371	151.255	1	1	-1.68136	6.16772	0.132432	0.539153	Proteobacteria	Gammaproteobacteria	Enterobacteriales	Enterobacteriaceae	NA
New.CleanUp.ReferenceOTU679	0	1	0	226	Inf	0.0256407	Inf	1	1	-1.59113	5.88785	0.132838	0.539153	Proteobacteria	Gammaproteobacteria	Pseudomonadales	Pseudomonadaceae	Pseudomonas
564678	0	1	0	221	Inf	0.0256407	Inf	1	1	-1.5846	5.86368	0.132854	0.539153	Proteobacteria	Gammaproteobacteria	Pseudomonadales	Pseudomonadaceae	Pseudomonas
New.CleanUp.ReferenceOTU580	0	1	0	83	Inf	0.0256407	Inf	1	1	-1.29955	4.80889	0.133808	0.539153	Proteobacteria	Gammaproteobacteria	Enterobacteriales	Enterobacteriaceae	Erwinia
New.CleanUp.ReferenceOTU596	0	1	0	32	Inf	0.0256407	Inf	1	1	-1.02552	3.79486	0.135569	0.539153	Proteobacteria	Gammaproteobacteria	Enterobacteriales	Enterobacteriaceae	Erwinia
New.CleanUp.ReferenceOTU809	1	2	3	9	2.18465	0.0940371	151.255	1	1	-0.589336	4.88852	0.135701	0.539153	Proteobacteria	Betaproteobacteria	Nitrosomonadales	Nitrosomonadaceae
822670	2	0	12	0	0	0	5.22053	0.470588	1	0.439915	5.96168	0.136143	0.539153	Actinobacteria	Actinobacteria	Actinomycetales	Nocardioidaceae
513078	0	1	0	25	Inf	0.0256407	Inf	1	1	-0.955596	3.53611	0.136276	0.539153	Proteobacteria	Gammaproteobacteria	Enterobacteriales	Enterobacteriaceae	NA
New.CleanUp.ReferenceOTU461	0	1	0	25	Inf	0.0256407	Inf	1	1	-0.955596	3.53611	0.136276	0.539153	Proteobacteria	Gammaproteobacteria	Enterobacteriales	Enterobacteriaceae	Erwinia
529652	2	0	5	0	0	0	5.22053	0.470588	1	0.381512	3.36875	0.137277	0.539153	Proteobacteria	Betaproteobacteria	Burkholderiales	Alcaligenaceae	Sutterella
1022184	0	1	0	12	Inf	0.0256407	Inf	1	1	-0.752297	2.78381	0.139552	0.539153	Proteobacteria	Gammaproteobacteria	Enterobacteriales	Enterobacteriaceae	Erwinia
611068	0	1	0	10	Inf	0.0256407	Inf	1	1	-0.7033	2.6025	0.140789	0.539153	Proteobacteria	Gammaproteobacteria	Enterobacteriales	Enterobacteriaceae	NA
192539	0	1	0	393	Inf	0.0256407	Inf	1	1	-1.76106	4.39812	0.14167	0.539153	Cyanobacteria	Chloroplast	Streptophyta
4349788	0	1	0	8	Inf	0.0256407	Inf	1	1	-0.644443	2.38471	0.142658	0.539153	Proteobacteria	Gammaproteobacteria	Pseudomonadales	Pseudomonadaceae	Pseudomonas
New.CleanUp.ReferenceOTU114	0	1	0	7	Inf	0.0256407	Inf	1	1	-0.609898	2.25688	0.14401	0.539153	Proteobacteria	Gammaproteobacteria	Enterobacteriales	Enterobacteriaceae	Erwinia
628226	1	3	1	21	3.70691	0.228841	235.313	0.576471	1	-0.844406	-0.460934	0.144033	0.539153	Firmicutes	Clostridia	Clostridiales	Peptostreptococcaceae
New.CleanUp.ReferenceOTU364	1	3	1	4	3.70691	0.228841	235.313	0.576471	1	-0.418637	0.410442	0.144237	0.539153	Proteobacteria	Alphaproteobacteria	Rhodospirillales	Rhodospirillaceae
New.CleanUp.ReferenceOTU81	7	6	21	11	0.589561	0.0370543	7.11359	1	1	0.490932	-2.55929	0.145485	0.539153	Proteobacteria	Gammaproteobacteria	Enterobacteriales	Enterobacteriaceae
591785	1	2	4	12	2.18465	0.0940371	151.255	1	1	-0.742666	4.32925	0.147069	0.539153	Bacteroidetes	Bacteroidia	Bacteroidales	Prevotellaceae	Prevotella
331686	2	0	6	0	0	0	5.22053	0.470588	1	0.414832	3.58837	0.148043	0.539153	Acidobacteria	Acidobacteria-6	iii1-15
350086	0	1	0	5	Inf	0.0256407	Inf	1	1	-0.525521	1.94465	0.148479	0.539153	Proteobacteria	Gammaproteobacteria	Enterobacteriales	Enterobacteriaceae	Erwinia
808949	0	1	0	5	Inf	0.0256407	Inf	1	1	-0.525521	1.94465	0.148479	0.539153	Proteobacteria	Betaproteobacteria	Nitrosomonadales	Nitrosomonadaceae	Nitrosovibrio
New.CleanUp.ReferenceOTU2	0	1	0	5	Inf	0.0256407	Inf	1	1	-0.525521	1.94465	0.148479	0.539153	Proteobacteria	Gammaproteobacteria	Enterobacteriales	Enterobacteriaceae	Erwinia
New.CleanUp.ReferenceOTU100	0	1	0	5	Inf	0.0256407	Inf	1	1	-0.525521	1.94465	0.148479	0.539153	Proteobacteria	Gammaproteobacteria	Enterobacteriales	Enterobacteriaceae	Erwinia
New.CleanUp.ReferenceOTU995	0	1	0	5	Inf	0.0256407	Inf	1	1	-0.525521	1.94465	0.148479	0.539153	Proteobacteria	Gammaproteobacteria	Enterobacteriales	Enterobacteriaceae
New.CleanUp.ReferenceOTU507	2	4	2	7	2.64037	0.253525	40.4713	0.61991	1	-0.446805	-2.12915	0.148918	0.539153	Proteobacteria	Gammaproteobacteria	Enterobacteriales	Enterobacteriaceae
New.CleanUp.ReferenceOTU917	1	2	1	7	2.18465	0.0940371	151.255	1	1	-0.581449	-0.524361	0.150395	0.539153	Proteobacteria	Gammaproteobacteria	Enterobacteriales	Enterobacteriaceae	Erwinia
217410	0	1	0	4	Inf	0.0256407	Inf	1	1	-0.472046	1.74677	0.152592	0.539153	Proteobacteria	Gammaproteobacteria	Pseudomonadales	Pseudomonadaceae	Pseudomonas
New.CleanUp.ReferenceOTU213	0	1	0	4	Inf	0.0256407	Inf	1	1	-0.472046	1.74677	0.152592	0.539153	Proteobacteria	Gammaproteobacteria	Enterobacteriales	Enterobacteriaceae	Erwinia
New.CleanUp.ReferenceOTU248	0	1	0	4	Inf	0.0256407	Inf	1	1	-0.472046	1.74677	0.152592	0.539153	Proteobacteria	Gammaproteobacteria	Enterobacteriales	Enterobacteriaceae	Erwinia
New.CleanUp.ReferenceOTU912	0	1	0	4	Inf	0.0256407	Inf	1	1	-0.472046	1.74677	0.152592	0.539153	NA	NA	NA	NA	NA
817734	0	1	0	7	Inf	0.0256407	Inf	1	1	-0.612751	1.5303	0.15287	0.539153	Proteobacteria	Gammaproteobacteria	Pseudomonadales	Pseudomonadaceae	Pseudomonas
891031	1	2	1	13	2.18465	0.0940371	151.255	1	1	-0.721535	-1.88086	0.153021	0.539153	Bacteroidetes	Sphingobacteriia	Sphingobacteriales	Sphingobacteriaceae	Sphingobacterium
4043609	1	2	1	3	2.18465	0.0940371	151.255	1	1	-0.355495	2.17904	0.153155	0.539153	Bacteroidetes	Flavobacteriia	Flavobacteriales	Cryomorphaceae	Fluviicola
140382	9	8	278	200	0	0	39.0005	1	1	0.838443	-8.45996	0.153491	0.539153	Proteobacteria	Betaproteobacteria	Rhodocyclales	Rhodocyclaceae	Methyloversatilis
1083508	9	8	49	40	0	0	39.0005	1	1	0.723917	0.446638	0.155848	0.539153	Proteobacteria	Gammaproteobacteria	Xanthomonadales	Xanthomonadaceae	Stenotrophomonas
170202	1	0	4	0	0	0	39.0005	1	1	0.47386	-1.43852	0.157394	0.539153	[Thermi]	Deinococci	Deinococcales	Deinococcaceae	Deinococcus
New.CleanUp.ReferenceOTU154	3	1	6	1	0.269766	0.00424965	4.36986	0.576471	1	0.468285	1.48108	0.15851	0.539153	Cyanobacteria	Chloroplast	Streptophyta
363507	3	1	6	1	0.269766	0.00424965	4.36986	0.576471	1	0.490676	0.665089	0.15935	0.539153	Firmicutes	Clostridia	Clostridiales	Lachnospiraceae	Blautia
669175	0	1	0	3	Inf	0.0256407	Inf	1	1	-0.406599	1.50459	0.159901	0.539153	Proteobacteria	Gammaproteobacteria	Enterobacteriales	Enterobacteriaceae
552687	0	1	0	3	Inf	0.0256407	Inf	1	1	-0.406599	1.50459	0.159901	0.539153	Proteobacteria	Alphaproteobacteria	Sphingomonadales	Sphingomonadaceae	Sphingomonas
764682	0	1	0	3	Inf	0.0256407	Inf	1	1	-0.406599	1.50459	0.159901	0.539153	Proteobacteria	Gammaproteobacteria	Pseudomonadales	Pseudomonadaceae	Pseudomonas
277094	0	1	0	3	Inf	0.0256407	Inf	1	1	-0.406599	1.50459	0.159901	0.539153	Proteobacteria	Gammaproteobacteria	Pseudomonadales	Pseudomonadaceae	Pseudomonas
290849	0	1	0	3	Inf	0.0256407	Inf	1	1	-0.406599	1.50459	0.159901	0.539153	Proteobacteria	Gammaproteobacteria	Enterobacteriales	Enterobacteriaceae	NA
New.CleanUp.ReferenceOTU423	0	1	0	3	Inf	0.0256407	Inf	1	1	-0.406599	1.50459	0.159901	0.539153	Proteobacteria	Gammaproteobacteria	Enterobacteriales	Enterobacteriaceae	Erwinia
New.CleanUp.ReferenceOTU646	0	1	0	3	Inf	0.0256407	Inf	1	1	-0.406599	1.50459	0.159901	0.539153	Proteobacteria	Gammaproteobacteria	Enterobacteriales	Enterobacteriaceae	Erwinia
New.CleanUp.ReferenceOTU732	0	1	0	3	Inf	0.0256407	Inf	1	1	-0.406599	1.50459	0.159901	0.539153	Chloroflexi	Anaerolineae	Ardenscatenales	Ardenscatenaceae	Ardenscatena
New.CleanUp.ReferenceOTU971	0	1	0	3	Inf	0.0256407	Inf	1	1	-0.406599	1.50459	0.159901	0.539153	Proteobacteria	Gammaproteobacteria	Enterobacteriales	Enterobacteriaceae	Erwinia
1082846	1	3	1	3	3.70691	0.228841	235.313	0.576471	1	-0.339867	0.942809	0.160448	0.539153	Actinobacteria	Actinobacteria	Actinomycetales	Streptomycetaceae	Streptomyces
1131830	1	0	3	0	0	0	39.0005	1	1	0.40698	-1.45646	0.160762	0.539153	Bacteroidetes	Cytophagia	Cytophagales	Cytophagaceae
534265	2	3	25	20	1.69618	0.140576	26.9874	1	1	-0.609586	10.2938	0.16094	0.539153	Actinobacteria	Actinobacteria	Actinomycetales	Mycobacteriaceae	Mycobacterium
2693230	0	1	0	4	Inf	0.0256407	Inf	1	1	-0.474258	1.20127	0.160958	0.539153	Proteobacteria	Alphaproteobacteria	Rhizobiales	Methylobacteriaceae
New.CleanUp.ReferenceOTU270	0	1	0	4	Inf	0.0256407	Inf	1	1	-0.474255	1.18442	0.161208	0.539153	Proteobacteria	Gammaproteobacteria	Oceanospirillales	Halomonadaceae	Halomonas
526430	1	0	4	0	0	0	39.0005	1	1	0.474157	-1.08753	0.162641	0.539153	Proteobacteria	Gammaproteobacteria	Pseudomonadales	Moraxellaceae	Acinetobacter
New.CleanUp.ReferenceOTU743	1	0	4	0	0	0	39.0005	1	1	0.474157	-1.08753	0.162641	0.539153	Bacteroidetes	[Saprospirae]	[Saprospirales]	Chitinophagaceae	Segetibacter
1076316	7	7	18	27	1	0.0568788	17.5812	1	1	-0.584152	4.0688	0.16317	0.539153	Firmicutes	Bacilli	Bacillales	Staphylococcaceae	Staphylococcus
962990	2	1	6	1	0.457739	0.00661137	10.6341	1	1	0.23746	5.01743	0.16436	0.539153	Actinobacteria	Actinobacteria	Actinomycetales	Intrasporangiaceae
173904	2	1	6	1	0.457739	0.00661137	10.6341	1	1	0.23746	5.01743	0.16436	0.539153	Acidobacteria	Solibacteres	Solibacterales
553551	1	3	2	8	3.70691	0.228841	235.313	0.576471	1	-0.592104	0.950072	0.165202	0.539153	Proteobacteria	Betaproteobacteria	Burkholderiales	Comamonadaceae
338493	1	2	1	7	2.18465	0.0940371	151.255	1	1	-0.558319	-0.37573	0.167683	0.539153	[Thermi]	Deinococci	Thermales	Thermaceae	Thermus
New.CleanUp.ReferenceOTU821	0	1	0	3	Inf	0.0256407	Inf	1	1	-0.408503	1.03472	0.168058	0.539153	Cyanobacteria	Chloroplast	Streptophyta
New.CleanUp.ReferenceOTU50	0	1	0	3	Inf	0.0256407	Inf	1	1	-0.408501	1.0202	0.168304	0.539153	Proteobacteria	Gammaproteobacteria	Enterobacteriales	Enterobacteriaceae
979536	3	1	4	1	0.269766	0.00424965	4.36986	0.576471	1	0.351037	2.01289	0.169429	0.539153	Acidobacteria	Solibacteres	Solibacterales	Solibacteraceae
New.CleanUp.ReferenceOTU7	1	0	3	0	0	0	39.0005	1	1	0.408417	-0.936746	0.169716	0.539153	Acidobacteria	Solibacteres	Solibacterales
2119418	3	1	4	1	0.269766	0.00424965	4.36986	0.576471	1	0.379691	0.826366	0.170626	0.539153	Proteobacteria	Gammaproteobacteria	Enterobacteriales	Enterobacteriaceae	NA
815264	0	1	0	4	Inf	0.0256407	Inf	1	1	-0.471116	0.53309	0.170757	0.539153	Acidobacteria	Acidobacteria-6	iii1-15
246060	6	4	24	11	0.421618	0.0391702	3.77108	0.637186	1	0.680751	2.55711	0.171403	0.539153	Proteobacteria	Gammaproteobacteria	Xanthomonadales	Xanthomonadaceae	Pseudoxanthomonas
4301997	1	0	7	0	0	0	39.0005	1	1	0.592993	0.389972	0.174785	0.539153	Proteobacteria	Gammaproteobacteria	Alteromonadales	[Chromatiaceae]	Rheinheimera
264967	0	1	0	7	Inf	0.0256407	Inf	1	1	-0.592264	-0.42627	0.175206	0.539153	Firmicutes	Clostridia	Clostridiales	Veillonellaceae	Megasphaera
4372310	0	1	0	2	Inf	0.0256407	Inf	1	1	-0.322222	1.19236	0.176185	0.539153	Actinobacteria	Thermoleophilia	Gaiellales	Gaiellaceae
348570	0	1	0	2	Inf	0.0256407	Inf	1	1	-0.322222	1.19236	0.176185	0.539153	Proteobacteria	Alphaproteobacteria	Rhodospirillales	Acetobacteraceae
778478	0	1	0	2	Inf	0.0256407	Inf	1	1	-0.322222	1.19236	0.176185	0.539153	Proteobacteria	Gammaproteobacteria	Enterobacteriales	Enterobacteriaceae	NA
267843	0	1	0	2	Inf	0.0256407	Inf	1	1	-0.322222	1.19236	0.176185	0.539153	Proteobacteria	Gammaproteobacteria	Pseudomonadales	Pseudomonadaceae	Pseudomonas
3040675	0	1	0	2	Inf	0.0256407	Inf	1	1	-0.322222	1.19236	0.176185	0.539153	Bacteroidetes	Cytophagia	Cytophagales	Cytophagaceae
2228264	0	1	0	2	Inf	0.0256407	Inf	1	1	-0.322222	1.19236	0.176185	0.539153	Proteobacteria	Alphaproteobacteria	Rhodobacterales	Rhodobacteraceae	Rubellimicrobium
833174	0	1	0	2	Inf	0.0256407	Inf	1	1	-0.322222	1.19236	0.176185	0.539153	Proteobacteria	Gammaproteobacteria	Pseudomonadales	Pseudomonadaceae	Pseudomonas
406190	0	1	0	2	Inf	0.0256407	Inf	1	1	-0.322222	1.19236	0.176185	0.539153	Actinobacteria	Actinobacteria	Actinomycetales	Nocardioidaceae	Propionicimonas
274827	0	1	0	2	Inf	0.0256407	Inf	1	1	-0.322222	1.19236	0.176185	0.539153	Proteobacteria	Gammaproteobacteria	Pseudomonadales	Pseudomonadaceae	Pseudomonas
4458423	0	1	0	2	Inf	0.0256407	Inf	1	1	-0.322222	1.19236	0.176185	0.539153	Bacteroidetes	Cytophagia	Cytophagales	Cytophagaceae	Pontibacter
New.CleanUp.ReferenceOTU183	0	1	0	2	Inf	0.0256407	Inf	1	1	-0.322222	1.19236	0.176185	0.539153	Proteobacteria	Betaproteobacteria	Burkholderiales	Oxalobacteraceae
New.CleanUp.ReferenceOTU194	0	1	0	2	Inf	0.0256407	Inf	1	1	-0.322222	1.19236	0.176185	0.539153	Proteobacteria	Gammaproteobacteria	Enterobacteriales	Enterobacteriaceae	Erwinia
New.CleanUp.ReferenceOTU306	0	1	0	2	Inf	0.0256407	Inf	1	1	-0.322222	1.19236	0.176185	0.539153	Proteobacteria	Gammaproteobacteria	Enterobacteriales	Enterobacteriaceae	NA
New.CleanUp.ReferenceOTU388	0	1	0	2	Inf	0.0256407	Inf	1	1	-0.322222	1.19236	0.176185	0.539153	Proteobacteria	Gammaproteobacteria	Enterobacteriales	Enterobacteriaceae	Erwinia
New.CleanUp.ReferenceOTU436	0	1	0	2	Inf	0.0256407	Inf	1	1	-0.322222	1.19236	0.176185	0.539153	Proteobacteria	Alphaproteobacteria	Rhodobacterales	Rhodobacteraceae	Rubellimicrobium
New.CleanUp.ReferenceOTU460	0	1	0	2	Inf	0.0256407	Inf	1	1	-0.322222	1.19236	0.176185	0.539153	Proteobacteria	Gammaproteobacteria	Enterobacteriales	Enterobacteriaceae	Erwinia
New.CleanUp.ReferenceOTU499	0	1	0	2	Inf	0.0256407	Inf	1	1	-0.322222	1.19236	0.176185	0.539153	Chloroflexi	Thermomicrobia	JG30-KF-CM45
New.CleanUp.ReferenceOTU565	0	1	0	2	Inf	0.0256407	Inf	1	1	-0.322222	1.19236	0.176185	0.539153	Bacteroidetes	[Rhodothermi]	[Rhodothermales]	Rhodothermaceae	Rubricoccus
New.CleanUp.ReferenceOTU620	0	1	0	2	Inf	0.0256407	Inf	1	1	-0.322222	1.19236	0.176185	0.539153	Proteobacteria	Betaproteobacteria	Burkholderiales
New.CleanUp.ReferenceOTU681	0	1	0	2	Inf	0.0256407	Inf	1	1	-0.322222	1.19236	0.176185	0.539153	Proteobacteria	Gammaproteobacteria	Enterobacteriales	Enterobacteriaceae	Erwinia
New.CleanUp.ReferenceOTU729	0	1	0	2	Inf	0.0256407	Inf	1	1	-0.322222	1.19236	0.176185	0.539153	Proteobacteria	Gammaproteobacteria	Pseudomonadales	Moraxellaceae	Acinetobacter
New.CleanUp.ReferenceOTU808	0	1	0	2	Inf	0.0256407	Inf	1	1	-0.322222	1.19236	0.176185	0.539153	TM7	SC3
New.CleanUp.ReferenceOTU879	0	1	0	2	Inf	0.0256407	Inf	1	1	-0.322222	1.19236	0.176185	0.539153	Proteobacteria	Gammaproteobacteria	Enterobacteriales	Enterobacteriaceae	NA
New.CleanUp.ReferenceOTU905	0	1	0	2	Inf	0.0256407	Inf	1	1	-0.322222	1.19236	0.176185	0.539153	Proteobacteria	Gammaproteobacteria	Enterobacteriales	Enterobacteriaceae	Erwinia
New.CleanUp.ReferenceOTU965	0	1	0	2	Inf	0.0256407	Inf	1	1	-0.322222	1.19236	0.176185	0.539153	Proteobacteria	Gammaproteobacteria	Enterobacteriales	Enterobacteriaceae	Erwinia
New.CleanUp.ReferenceOTU1017	0	1	0	2	Inf	0.0256407	Inf	1	1	-0.322222	1.19236	0.176185	0.539153	Proteobacteria	Gammaproteobacteria	Enterobacteriales	Enterobacteriaceae	Erwinia
972181	1	0	2	0	0	0	39.0005	1	1	0.322524	-1.15422	0.176981	0.539153	Bacteroidetes	Cytophagia	Cytophagales	Cytophagaceae	Hymenobacter
965129	1	0	2	0	0	0	39.0005	1	1	0.322524	-1.15422	0.176981	0.539153	Proteobacteria	Alphaproteobacteria	Sphingomonadales	Sphingomonadaceae
741010	1	0	2	0	0	0	39.0005	1	1	0.322524	-1.15422	0.176981	0.539153	Proteobacteria	Gammaproteobacteria	Alteromonadales	Alteromonadaceae	Cellvibrio
871850	1	0	2	0	0	0	39.0005	1	1	0.322524	-1.15422	0.176981	0.539153	Gemmatimonadetes	Gemmatimonadetes	Gemmatimonadales
4293581	0	1	0	3	Inf	0.0256407	Inf	1	1	-0.405797	0.459179	0.177783	0.539153	Acidobacteria	Acidobacteria-6	iii1-15	mb2424
952171	0	1	0	3	Inf	0.0256407	Inf	1	1	-0.405797	0.459179	0.177783	0.539153	Bacteroidetes	Cytophagia	Cytophagales	Cytophagaceae	Dyadobacter
587041	1	0	5	0	0	0	39.0005	1	1	0.510955	0.336021	0.179188	0.539153	Firmicutes	Clostridia	Clostridiales
326154	0	1	0	5	Inf	0.0256407	Inf	1	1	-0.510327	-0.367297	0.179615	0.539153	OP9	JS1	BA021
823732	0	1	0	5	Inf	0.0256407	Inf	1	1	-0.510327	-0.367297	0.179615	0.539153	Actinobacteria	Actinobacteria	Actinomycetales	ACK-M1
272591	1	0	2	0	0	0	39.0005	1	1	0.32346	-0.981939	0.180542	0.539153	Bacteroidetes	Flavobacteriia	Flavobacteriales	Flavobacteriaceae	Flavobacterium
369027	1	0	2	0	0	0	39.0005	1	1	0.32346	-0.981939	0.180542	0.539153	Firmicutes	Clostridia	Clostridiales	Lachnospiraceae	NA
New.CleanUp.ReferenceOTU48	1	0	2	0	0	0	39.0005	1	1	0.32346	-0.981939	0.180542	0.539153	Bacteroidetes	Sphingobacteriia	Sphingobacteriales	Sphingobacteriaceae	Sphingobacterium
New.CleanUp.ReferenceOTU665	1	0	2	0	0	0	39.0005	1	1	0.32346	-0.981939	0.180542	0.539153	[Thermi]	Deinococci	Deinococcales	Deinococcaceae	Deinococcus
544824	4	6	4	8	2.37182	0.265176	25.5296	0.637186	1	-0.351984	1.29174	0.181709	0.539153	Proteobacteria	Gammaproteobacteria	Enterobacteriales	Enterobacteriaceae
New.CleanUp.ReferenceOTU861	4	2	5	2	0.378735	0.0247089	3.94439	0.61991	1	0.353336	-1.77164	0.182861	0.539153	Proteobacteria	Gammaproteobacteria	Enterobacteriales	Enterobacteriaceae
132220	1	0	4	0	0	0	39.0005	1	1	0.458963	0.301829	0.183233	0.539153	Firmicutes	Clostridia	Clostridiales	Symbiobacteriaceae	Symbiobacterium
802048	1	0	4	0	0	0	39.0005	1	1	0.458963	0.301829	0.183233	0.539153	Proteobacteria	Gammaproteobacteria	Alteromonadales	[Chromatiaceae]	Rheinheimera
923789	1	0	4	0	0	0	39.0005	1	1	0.458963	0.301829	0.183233	0.539153	Bacteroidetes	Flavobacteriia	Flavobacteriales	Flavobacteriaceae	Flavobacterium
551902	1	0	4	0	0	0	39.0005	1	1	0.458963	0.301829	0.183233	0.539153	Firmicutes	Clostridia	Clostridiales	Ruminococcaceae
579582	1	0	2	0	0	0	39.0005	1	1	0.323727	-0.8439	0.183377	0.539153	Bacteroidetes	Cytophagia	Cytophagales	Cytophagaceae	Spirosoma
574991	1	0	2	0	0	0	39.0005	1	1	0.323727	-0.8439	0.183377	0.539153	Proteobacteria	Betaproteobacteria	Burkholderiales	Comamonadaceae
New.CleanUp.ReferenceOTU235	1	2	1	4	2.18465	0.0940371	151.255	1	1	-0.418133	1.05229	0.183425	0.539153	Cyanobacteria	Chloroplast	Streptophyta
688528	0	1	0	4	Inf	0.0256407	Inf	1	1	-0.458398	-0.329923	0.183666	0.539153	Bacteroidetes	Bacteroidia	Bacteroidales	Porphyromonadaceae
563237	0	1	0	4	Inf	0.0256407	Inf	1	1	-0.458398	-0.329923	0.183666	0.539153	Synergistetes	Synergistia	Synergistales	Thermovirgaceae
New.CleanUp.ReferenceOTU566	0	1	0	4	Inf	0.0256407	Inf	1	1	-0.458398	-0.329923	0.183666	0.539153	Proteobacteria	Gammaproteobacteria
New.CleanUp.ReferenceOTU920	0	1	0	4	Inf	0.0256407	Inf	1	1	-0.458398	-0.329923	0.183666	0.539153	Firmicutes	Clostridia	Clostridiales	Peptostreptococcaceae
11621	0	1	0	2	Inf	0.0256407	Inf	1	1	-0.323731	0.819997	0.183868	0.539153	Actinobacteria	Actinobacteria	Actinomycetales	Frankiaceae
223787	0	1	0	2	Inf	0.0256407	Inf	1	1	-0.323731	0.819997	0.183868	0.539153	Actinobacteria	Actinobacteria	Actinomycetales	Microbacteriaceae
262096	0	1	0	2	Inf	0.0256407	Inf	1	1	-0.323731	0.819997	0.183868	0.539153	Actinobacteria	Actinobacteria	Actinomycetales	Streptosporangiaceae	Streptosporangium
2778368	0	1	0	2	Inf	0.0256407	Inf	1	1	-0.323731	0.819997	0.183868	0.539153	Proteobacteria	Alphaproteobacteria	Rhizobiales	Bradyrhizobiaceae
868209	0	1	0	2	Inf	0.0256407	Inf	1	1	-0.323731	0.819997	0.183868	0.539153	Actinobacteria	Acidimicrobiia	Acidimicrobiales
227434	0	1	0	2	Inf	0.0256407	Inf	1	1	-0.323731	0.819997	0.183868	0.539153	Proteobacteria	Alphaproteobacteria	Caulobacterales	Caulobacteraceae
94705	0	1	0	2	Inf	0.0256407	Inf	1	1	-0.323731	0.819997	0.183868	0.539153	[Thermi]	Deinococci	Deinococcales	Deinococcaceae	Deinococcus
522961	0	1	0	2	Inf	0.0256407	Inf	1	1	-0.323731	0.819997	0.183868	0.539153	Firmicutes	Clostridia	Clostridiales
365965	0	1	0	2	Inf	0.0256407	Inf	1	1	-0.323731	0.819997	0.183868	0.539153	Firmicutes	Clostridia	Clostridiales	Ruminococcaceae
994098	0	1	0	2	Inf	0.0256407	Inf	1	1	-0.323731	0.819997	0.183868	0.539153	Actinobacteria	Actinobacteria	Actinomycetales	Streptomycetaceae	Streptomyces
New.CleanUp.ReferenceOTU887	0	1	0	2	Inf	0.0256407	Inf	1	1	-0.323731	0.819997	0.183868	0.539153	OD1	ZB2
New.CleanUp.ReferenceOTU934	0	1	0	2	Inf	0.0256407	Inf	1	1	-0.323731	0.819997	0.183868	0.539153	Bacteroidetes	[Saprospirae]	[Saprospirales]	Chitinophagaceae
New.CleanUp.ReferenceOTU968	0	1	0	2	Inf	0.0256407	Inf	1	1	-0.323731	0.819997	0.183868	0.539153	Cyanobacteria	Oscillatoriophycideae	Chroococcales	Xenococcaceae
1025876	0	1	0	2	Inf	0.0256407	Inf	1	1	-0.323729	0.808491	0.184105	0.539153	Firmicutes	Bacilli	Bacillales	Paenibacillaceae	Cohnella
1131894	0	1	0	2	Inf	0.0256407	Inf	1	1	-0.323729	0.808491	0.184105	0.539153	Cyanobacteria	Chloroplast	Streptophyta
161245	0	1	0	2	Inf	0.0256407	Inf	1	1	-0.323729	0.808491	0.184105	0.539153	Proteobacteria	Betaproteobacteria	Burkholderiales	Oxalobacteraceae	Ralstonia
3359884	0	1	0	2	Inf	0.0256407	Inf	1	1	-0.323729	0.808491	0.184105	0.539153	Cyanobacteria	Chloroplast	Streptophyta
528782	0	1	0	2	Inf	0.0256407	Inf	1	1	-0.323729	0.808491	0.184105	0.539153	Firmicutes	Clostridia	Clostridiales	Ruminococcaceae
New.CleanUp.ReferenceOTU211	0	1	0	2	Inf	0.0256407	Inf	1	1	-0.323729	0.808491	0.184105	0.539153	TM7	TM7-3
New.CleanUp.ReferenceOTU518	0	1	0	2	Inf	0.0256407	Inf	1	1	-0.323729	0.808491	0.184105	0.539153	Chlorobi	Ignavibacteria	Ignavibacteriales	Ignavibacteriaceae
New.CleanUp.ReferenceOTU680	0	1	0	2	Inf	0.0256407	Inf	1	1	-0.323729	0.808491	0.184105	0.539153	Proteobacteria	Gammaproteobacteria	Oceanospirillales	Halomonadaceae	Halomonas
New.CleanUp.ReferenceOTU839	0	1	0	2	Inf	0.0256407	Inf	1	1	-0.323729	0.808491	0.184105	0.539153	Proteobacteria	Gammaproteobacteria	Enterobacteriales	Enterobacteriaceae	Erwinia
New.CleanUp.ReferenceOTU924	0	1	0	2	Inf	0.0256407	Inf	1	1	-0.323729	0.808491	0.184105	0.539153	Actinobacteria	Actinobacteria	Actinomycetales	Frankiaceae
370301	1	2	1	2	2.18465	0.0940371	151.255	1	1	-0.23996	2.39622	0.185691	0.539153	Proteobacteria	Alphaproteobacteria	Rhodospirillales	Acetobacteraceae
New.CleanUp.ReferenceOTU273	2	4	3	6	2.64037	0.253525	40.4713	0.61991	1	-0.421596	1.9117	0.18647	0.539153	Proteobacteria	Gammaproteobacteria	Enterobacteriales	Enterobacteriaceae	Erwinia
556657	1	0	2	0	0	0	39.0005	1	1	0.323222	-0.601555	0.188385	0.539153	Proteobacteria	Betaproteobacteria	Burkholderiales	Comamonadaceae
699318	1	0	2	0	0	0	39.0005	1	1	0.323222	-0.601555	0.188385	0.539153	Proteobacteria	Alphaproteobacteria	Sphingomonadales	Sphingomonadaceae	Sphingomonas
278226	1	0	2	0	0	0	39.0005	1	1	0.323222	-0.601555	0.188385	0.539153	Proteobacteria	Alphaproteobacteria	Caulobacterales	Caulobacteraceae	Caulobacter
New.CleanUp.ReferenceOTU757	1	0	2	0	0	0	39.0005	1	1	0.323222	-0.601555	0.188385	0.539153	Cyanobacteria	Chloroplast	Streptophyta
New.CleanUp.ReferenceOTU941	1	0	2	0	0	0	39.0005	1	1	0.323222	-0.601555	0.188385	0.539153	Cyanobacteria	Chloroplast	Streptophyta
745736	4	2	6	2	0.378735	0.0247089	3.94439	0.61991	1	0.406316	0.438132	0.188995	0.539153	Proteobacteria	Gammaproteobacteria	Oceanospirillales	Halomonadaceae	Halomonas
329118	9	9	29	21	0	0	Inf	1	1	0.371501	-1.48406	0.189309	0.539153	Proteobacteria	Gammaproteobacteria	Oceanospirillales	Halomonadaceae	Halomonas
893232	1	0	3	0	0	0	39.0005	1	1	0.395329	0.259981	0.190403	0.539153	Proteobacteria	Alphaproteobacteria	Rhodospirillales
139424	1	0	3	0	0	0	39.0005	1	1	0.395329	0.259981	0.190403	0.539153	Proteobacteria	Gammaproteobacteria	Alteromonadales	[Chromatiaceae]	Rheinheimera
714461	1	0	3	0	0	0	39.0005	1	1	0.395329	0.259981	0.190403	0.539153	Fusobacteria	Fusobacteriia	Fusobacteriales	Leptotrichiaceae	Leptotrichia
563086	1	0	3	0	0	0	39.0005	1	1	0.395329	0.259981	0.190403	0.539153	Firmicutes	Clostridia	Clostridiales
New.CleanUp.ReferenceOTU216	1	0	3	0	0	0	39.0005	1	1	0.395329	0.259981	0.190403	0.539153	Bacteroidetes	[Saprospirae]	[Saprospirales]	Chitinophagaceae	Chitinophaga
New.CleanUp.ReferenceOTU528	1	0	3	0	0	0	39.0005	1	1	0.395329	0.259981	0.190403	0.539153	Proteobacteria	Gammaproteobacteria
918840	3	1	8	2	0.269766	0.00424965	4.36986	0.576471	1	0.291555	5.3725	0.190702	0.539153	Actinobacteria	Actinobacteria	Actinomycetales	Pseudonocardiaceae	Pseudonocardia
697990	0	1	0	3	Inf	0.0256407	Inf	1	1	-0.394843	-0.28418	0.190846	0.539153	Actinobacteria	MB-A2-108	0319-7L14
725198	0	1	0	3	Inf	0.0256407	Inf	1	1	-0.394843	-0.28418	0.190846	0.539153	Firmicutes	Bacilli	Lactobacillales	Lactobacillaceae	Lactobacillus
138582	0	1	0	3	Inf	0.0256407	Inf	1	1	-0.394843	-0.28418	0.190846	0.539153	Bacteroidetes	Bacteroidia	Bacteroidales	Marinilabiaceae
4381878	0	1	0	3	Inf	0.0256407	Inf	1	1	-0.394843	-0.28418	0.190846	0.539153	Firmicutes	Bacilli	Bacillales	Planococcaceae	Planomicrobium
589282	0	1	0	3	Inf	0.0256407	Inf	1	1	-0.394843	-0.28418	0.190846	0.539153	Firmicutes	Clostridia	Clostridiales	Ruminococcaceae	Faecalibacterium
1130793	0	1	0	3	Inf	0.0256407	Inf	1	1	-0.394843	-0.28418	0.190846	0.539153	Fibrobacteres	TG3	TG3-1	TSCOR003-O20
New.CleanUp.ReferenceOTU72	0	1	0	3	Inf	0.0256407	Inf	1	1	-0.394843	-0.28418	0.190846	0.539153	Bacteroidetes	[Saprospirae]	[Saprospirales]	Chitinophagaceae
558264	3	5	10	18	2.37182	0.265176	25.5296	0.637186	1	-0.668169	3.13927	0.191027	0.539153	Proteobacteria	Betaproteobacteria	Burkholderiales	Alcaligenaceae	Achromobacter
876170	0	1	0	2	Inf	0.0256407	Inf	1	1	-0.321587	0.36389	0.193407	0.539153	Actinobacteria	Actinobacteria	Actinomycetales	Microbacteriaceae
811272	0	1	0	2	Inf	0.0256407	Inf	1	1	-0.321587	0.36389	0.193407	0.539153	Actinobacteria	Actinobacteria	Actinomycetales	Micrococcaceae	Arthrobacter
1051459	0	1	0	2	Inf	0.0256407	Inf	1	1	-0.321587	0.36389	0.193407	0.539153	Proteobacteria	Betaproteobacteria	Burkholderiales	Comamonadaceae
822988	0	1	0	2	Inf	0.0256407	Inf	1	1	-0.321587	0.36389	0.193407	0.539153	Proteobacteria	Deltaproteobacteria	Syntrophobacterales	Syntrophobacteraceae
351292	0	1	0	2	Inf	0.0256407	Inf	1	1	-0.321587	0.36389	0.193407	0.539153	Bacteroidetes	Bacteroidia	Bacteroidales	Bacteroidaceae	Bacteroides
587616	0	1	0	2	Inf	0.0256407	Inf	1	1	-0.321587	0.36389	0.193407	0.539153	Actinobacteria	Actinobacteria	Actinomycetales	Microbacteriaceae
930283	0	1	0	2	Inf	0.0256407	Inf	1	1	-0.321587	0.36389	0.193407	0.539153	Proteobacteria	Gammaproteobacteria	Pseudomonadales	Pseudomonadaceae
222183	0	1	0	2	Inf	0.0256407	Inf	1	1	-0.321587	0.36389	0.193407	0.539153	Proteobacteria	Alphaproteobacteria	Sphingomonadales	Sphingomonadaceae	Sphingomonas
New.CleanUp.ReferenceOTU442	0	1	0	2	Inf	0.0256407	Inf	1	1	-0.321587	0.36389	0.193407	0.539153	Proteobacteria	Gammaproteobacteria	Oceanospirillales	Halomonadaceae	Halomonas
New.CleanUp.ReferenceOTU512	0	1	0	2	Inf	0.0256407	Inf	1	1	-0.321587	0.36389	0.193407	0.539153	Cyanobacteria	Chloroplast	Streptophyta
New.CleanUp.ReferenceOTU553	0	1	0	2	Inf	0.0256407	Inf	1	1	-0.321587	0.36389	0.193407	0.539153	Proteobacteria	Alphaproteobacteria	Rhodospirillales	Rhodospirillaceae
1144463	1	2	1	5	2.18465	0.0940371	151.255	1	1	-0.450113	-0.292588	0.196551	0.539153	Firmicutes	Clostridia	Clostridiales	Veillonellaceae	Veillonella
4364838	5	3	54	10	0.421618	0.0391702	3.77108	0.637186	1	0.503652	9.78921	0.197263	0.539153	Proteobacteria	Alphaproteobacteria	Rhodospirillales	Rhodospirillaceae	Skermanella
590586	5	4	94	17	0.65622	0.0690944	5.7593	1	1	0.659411	10.311	0.198653	0.539153	Proteobacteria	Alphaproteobacteria	Rhodobacterales	Rhodobacteraceae	Paracoccus
360015	3	1	4	1	0.269766	0.00424965	4.36986	0.576471	1	0.35805	0.82666	0.19929	0.539153	Firmicutes	Clostridia	Clostridiales	Lachnospiraceae	[Ruminococcus]
211593	3	1	3	1	0.269766	0.00424965	4.36986	0.576471	1	0.302796	-1.1171	0.199343	0.539153	Proteobacteria	Gammaproteobacteria	Enterobacteriales	Enterobacteriaceae
New.CleanUp.ReferenceOTU897	3	1	3	1	0.269766	0.00424965	4.36986	0.576471	1	0.290523	-1.6285	0.199698	0.539153	Proteobacteria	Gammaproteobacteria	Enterobacteriales	Enterobacteriaceae
1132942	0	1	0	3	Inf	0.0256407	Inf	1	1	-0.383447	-0.761403	0.199906	0.539153	Firmicutes	Clostridia	Clostridiales	Ruminococcaceae
387390	7	8	21	29	2.18465	0.0940371	151.255	1	1	-0.440858	2.54211	0.202883	0.539153	Proteobacteria	Gammaproteobacteria	Oceanospirillales	Halomonadaceae	Halomonas
565312	0	1	0	3	Inf	0.0256407	Inf	1	1	-0.37873	-0.924765	0.20317	0.539153	Gemmatimonadetes	Gemmatimonadetes
574051	1	4	4	16	5.75909	0.410164	352.763	0.294118	1	-0.700082	-0.813747	0.203815	0.539153	Firmicutes	Bacilli	Bacillales	Bacillaceae	Bacillus
367189	1	2	1	6	2.18465	0.0940371	151.255	1	1	-0.475102	1.56772	0.204556	0.539153	Proteobacteria	Betaproteobacteria	Burkholderiales	Burkholderiaceae	Burkholderia
349986	2	1	7	1	0.457739	0.00661137	10.6341	1	1	0.249123	5.29787	0.204666	0.539153	Chloroflexi	Thermomicrobia	AKYG1722
9918	9	8	104	82	0	0	39.0005	1	1	0.453768	-0.970945	0.205704	0.539153	Proteobacteria	Gammaproteobacteria	Enterobacteriales	Enterobacteriaceae	Erwinia
New.CleanUp.ReferenceOTU520	1	3	1	3	3.70691	0.228841	235.313	0.576471	1	-0.306141	0.540731	0.206195	0.539153	Proteobacteria	Gammaproteobacteria	Enterobacteriales	Enterobacteriaceae
726569	1	0	2	0	0	0	39.0005	1	1	0.313291	0.20603	0.206308	0.539153	Firmicutes	Bacilli	Bacillales	Staphylococcaceae	Macrococcus
1857055	1	0	2	0	0	0	39.0005	1	1	0.313291	0.20603	0.206308	0.539153	Actinobacteria	Actinobacteria	Actinomycetales	Pseudonocardiaceae	Pseudonocardia
222699	1	0	2	0	0	0	39.0005	1	1	0.313291	0.20603	0.206308	0.539153	Proteobacteria	Alphaproteobacteria	Sphingomonadales	Sphingomonadaceae	Sphingomonas
587227	1	0	2	0	0	0	39.0005	1	1	0.313291	0.20603	0.206308	0.539153	Cyanobacteria	Chloroplast	Chlorophyta	Trebouxiophyceae
New.CleanUp.ReferenceOTU20	1	0	2	0	0	0	39.0005	1	1	0.313291	0.20603	0.206308	0.539153	Cyanobacteria	Chloroplast	Streptophyta
New.CleanUp.ReferenceOTU64	1	0	2	0	0	0	39.0005	1	1	0.313291	0.20603	0.206308	0.539153	TM7	TM7-3
New.CleanUp.ReferenceOTU834	1	0	2	0	0	0	39.0005	1	1	0.313291	0.20603	0.206308	0.539153	Actinobacteria	Actinobacteria	Actinomycetales	Nocardioidaceae
2855857	0	1	0	2	Inf	0.0256407	Inf	1	1	-0.312906	-0.225207	0.20677	0.539153	Bacteroidetes	Bacteroidia	Bacteroidales	Bacteroidaceae	BF311
620684	0	1	0	2	Inf	0.0256407	Inf	1	1	-0.312906	-0.225207	0.20677	0.539153	Proteobacteria	Alphaproteobacteria	Rhizobiales	Phyllobacteriaceae
1133373	0	1	0	2	Inf	0.0256407	Inf	1	1	-0.312906	-0.225207	0.20677	0.539153	Cyanobacteria	Nostocophycideae	Stigonematales	Rivulariaceae	Calothrix
463361	0	1	0	2	Inf	0.0256407	Inf	1	1	-0.312906	-0.225207	0.20677	0.539153	Firmicutes	Bacilli	Lactobacillales	Lactobacillaceae	Lactobacillus
New.CleanUp.ReferenceOTU101	0	1	0	2	Inf	0.0256407	Inf	1	1	-0.312906	-0.225207	0.20677	0.539153	Bacteroidetes	[Saprospirae]	[Saprospirales]	Chitinophagaceae	NA
New.CleanUp.ReferenceOTU703	0	1	0	2	Inf	0.0256407	Inf	1	1	-0.312906	-0.225207	0.20677	0.539153	Cyanobacteria	Chloroplast	Streptophyta
640641	1	3	1	3	3.70691	0.228841	235.313	0.576471	1	-0.306005	0.505184	0.206844	0.539153	Proteobacteria	Gammaproteobacteria	Pseudomonadales	Pseudomonadaceae	Pseudomonas
759624	1	0	8	0	0	0	39.0005	1	1	0.377155	5.19351	0.209967	0.539153	Proteobacteria	Betaproteobacteria	Burkholderiales	Oxalobacteraceae
New.CleanUp.ReferenceOTU684	1	0	8	0	0	0	39.0005	1	1	0.377155	5.19351	0.209967	0.539153	TM7	TM7-3
4416957	1	0	12	0	0	0	39.0005	1	1	0.564728	4.66032	0.210266	0.539153	Bacteroidetes	Bacteroidia	Bacteroidales	[Paraprevotellaceae]	[Prevotella]
1108350	1	2	1	3	2.18465	0.0940371	151.255	1	1	-0.32836	1.7938	0.212754	0.539153	Actinobacteria	Actinobacteria	Actinomycetales	Microbacteriaceae	Cryocola
844856	1	0	7	0	0	0	39.0005	1	1	0.356937	4.91511	0.213352	0.539153	TM7	TM7-3
813781	1	0	7	0	0	0	39.0005	1	1	0.356937	4.91511	0.213352	0.539153	Bacteroidetes	Flavobacteriia	Flavobacteriales	[Weeksellaceae]	Chryseobacterium
245302	1	0	9	0	0	0	39.0005	1	1	0.506963	4.18363	0.213356	0.539153	TM7	TM7-3	I025
New.CleanUp.ReferenceOTU489	1	2	1	4	2.18465	0.0940371	151.255	1	1	-0.389701	1.35985	0.214191	0.539153	Cyanobacteria	Chloroplast	Streptophyta
2653243	3	2	6	2	0.589561	0.0370543	7.11359	1	1	0.412887	0.742653	0.215255	0.539153	Cyanobacteria	Chloroplast	Streptophyta
976441	3	1	7	2	0.269766	0.00424965	4.36986	0.576471	1	0.492259	0.364041	0.216253	0.539153	Bacteroidetes	Sphingobacteriia	Sphingobacteriales	Sphingobacteriaceae	Pedobacter
New.CleanUp.ReferenceOTU144	0	1	0	2	Inf	0.0256407	Inf	1	1	-0.303875	-0.603397	0.216355	0.539153	Gemmatimonadetes	Gemmatimonadetes
New.CleanUp.ReferenceOTU374	2	4	5	12	2.64037	0.253525	40.4713	0.61991	1	-0.593931	0.802863	0.216812	0.539153	Cyanobacteria	Chloroplast	Streptophyta
106732	2	1	5	1	0.457739	0.00661137	10.6341	1	1	0.203219	4.57079	0.216844	0.539153	Proteobacteria	Alphaproteobacteria	Rhizobiales	Methylocystaceae
946052	2	1	5	1	0.457739	0.00661137	10.6341	1	1	0.203219	4.57079	0.216844	0.539153	Proteobacteria	Alphaproteobacteria	Rhodospirillales	Acetobacteraceae
New.CleanUp.ReferenceOTU860	1	3	1	3	3.70691	0.228841	235.313	0.576471	1	-0.300295	0.0917407	0.217338	0.539153	Proteobacteria	Gammaproteobacteria	Enterobacteriales	Enterobacteriaceae
369436	1	0	6	0	0	0	39.0005	1	1	0.334017	4.59948	0.217899	0.539153	Proteobacteria	Alphaproteobacteria	Rhodospirillales	Acetobacteraceae
169755	1	0	6	0	0	0	39.0005	1	1	0.334017	4.59948	0.217899	0.539153	Proteobacteria	Alphaproteobacteria	Rhodospirillales	Acetobacteraceae	Roseococcus
New.CleanUp.ReferenceOTU338	1	0	6	0	0	0	39.0005	1	1	0.334017	4.59948	0.217899	0.539153	Gemmatimonadetes	Gemmatimonadetes	Gemmatimonadales
575993	1	0	6	0	0	0	39.0005	1	1	0.428434	3.53557	0.219632	0.539153	Proteobacteria	Deltaproteobacteria	Spirobacillales
1918929	1	0	6	0	0	0	39.0005	1	1	0.428434	3.53557	0.219632	0.539153	Proteobacteria	Alphaproteobacteria	Rickettsiales	mitochondria	NA
711705	1	0	6	0	0	0	39.0005	1	1	0.428434	3.53557	0.219632	0.539153	Cyanobacteria	Oscillatoriophycideae	Chroococcales	Xenococcaceae
296086	0	1	0	2	Inf	0.0256407	Inf	1	1	-0.300137	-0.732859	0.219869	0.539153	Actinobacteria	Thermoleophilia	Solirubrobacterales
577679	0	1	0	2	Inf	0.0256407	Inf	1	1	-0.300137	-0.732859	0.219869	0.539153	Proteobacteria	Alphaproteobacteria	Sphingomonadales	Sphingomonadaceae	Sphingopyxis
709480	0	1	0	2	Inf	0.0256407	Inf	1	1	-0.300137	-0.732859	0.219869	0.539153	Cyanobacteria	Chloroplast	Chlorophyta
512499	0	1	0	2	Inf	0.0256407	Inf	1	1	-0.300137	-0.732859	0.219869	0.539153	Actinobacteria	Acidimicrobiia	Acidimicrobiales
New.CleanUp.ReferenceOTU424	0	1	0	2	Inf	0.0256407	Inf	1	1	-0.300137	-0.732859	0.219869	0.539153	Proteobacteria	Deltaproteobacteria	MIZ46
New.CleanUp.ReferenceOTU181	0	1	0	2	Inf	0.0256407	Inf	1	1	-0.298152	-0.797181	0.221664	0.539153	Cyanobacteria	Chloroplast	Streptophyta
New.CleanUp.ReferenceOTU46	9	8	78	59	0	0	39.0005	1	1	0.519956	-1.89079	0.222474	0.539153	Proteobacteria	Gammaproteobacteria	Enterobacteriales	Enterobacteriaceae	NA
New.CleanUp.ReferenceOTU607	4	2	5	2	0.378735	0.0247089	3.94439	0.61991	1	0.341844	-0.0851594	0.222704	0.539153	Proteobacteria	Gammaproteobacteria	Enterobacteriales	Enterobacteriaceae	Erwinia
820346	5	6	7	12	1.55841	0.165713	16.4335	1	1	-0.415323	1.74155	0.223094	0.539153	Proteobacteria	Gammaproteobacteria	Enterobacteriales	Enterobacteriaceae
784063	0	1	0	2	Inf	0.0256407	Inf	1	1	-0.296091	-0.861162	0.223483	0.539153	Verrucomicrobia	Verruco-5	LD1-PB3
New.CleanUp.ReferenceOTU345	2	1	7	1	0.457739	0.00661137	10.6341	1	1	0.296838	4.805	0.223531	0.539153	Chloroflexi	Chloroflexi	Chloroflexales	Chloroflexaceae	Chloronema
New.CleanUp.ReferenceOTU886	1	3	2	7	3.70691	0.228841	235.313	0.576471	1	-0.474843	-1.39743	0.223968	0.539153	Cyanobacteria	Chloroplast	Streptophyta
788268	2	3	6	5	1.69618	0.140576	26.9874	1	1	-0.280741	5.6497	0.224006	0.539153	Actinobacteria	Actinobacteria	Actinomycetales	Cellulomonadaceae	Cellulomonas
191332	1	0	5	0	0	0	39.0005	1	1	0.307556	4.23512	0.224347	0.539153	Firmicutes	Clostridia	Clostridiales	Ruminococcaceae
1051517	1	0	5	0	0	0	39.0005	1	1	0.307556	4.23512	0.224347	0.539153	Firmicutes	Bacilli	Bacillales	Bacillaceae	Bacillus
New.CleanUp.ReferenceOTU229	1	0	5	0	0	0	39.0005	1	1	0.307556	4.23512	0.224347	0.539153	TM7	TM7-3
New.CleanUp.ReferenceOTU335	1	0	5	0	0	0	39.0005	1	1	0.307556	4.23512	0.224347	0.539153	Proteobacteria	Alphaproteobacteria	Rhodobacterales	Rhodobacteraceae	Paracoccus
New.CleanUp.ReferenceOTU616	1	0	5	0	0	0	39.0005	1	1	0.307556	4.23512	0.224347	0.539153	Chloroflexi	Thermomicrobia	JG30-KF-CM45
217798	2	3	3	8	1.69618	0.140576	26.9874	1	1	-0.425057	3.43118	0.224949	0.539153	Proteobacteria	Alphaproteobacteria	Rhodospirillales	Rhodospirillaceae	Skermanella
1085832	2	3	2	7	1.69618	0.140576	26.9874	1	1	-0.442237	1.44724	0.225493	0.539153	Firmicutes	Bacilli	Lactobacillales	Streptococcaceae	Streptococcus
New.CleanUp.ReferenceOTU474	1	3	1	3	3.70691	0.228841	235.313	0.576471	1	-0.259677	-2.05772	0.225548	0.539153	Proteobacteria	Gammaproteobacteria	Enterobacteriales	Enterobacteriaceae
586230	2	3	16	10	1.69618	0.140576	26.9874	1	1	-0.419267	8.30772	0.227362	0.539153	Proteobacteria	Betaproteobacteria	Burkholderiales	NA	NA
164789	9	9	1425	1250	0	0	Inf	1	1	0.414363	-1.7394	0.227655	0.539153	Proteobacteria	Gammaproteobacteria	Enterobacteriales	Enterobacteriaceae
New.CleanUp.ReferenceOTU275	5	2	9	4	0.249614	0.0161971	2.46286	0.334842	1	0.45502	0.632119	0.228755	0.539153	Cyanobacteria	Chloroplast	Streptophyta
246739	1	0	4	0	0	0	39.0005	1	1	0.354352	2.92423	0.22951	0.539153	Proteobacteria	Betaproteobacteria	Burkholderiales	Comamonadaceae	NA
253680	1	0	4	0	0	0	39.0005	1	1	0.354352	2.92423	0.22951	0.539153	Proteobacteria	Deltaproteobacteria	Syntrophobacterales	Syntrophobacteraceae
New.CleanUp.ReferenceOTU161	1	0	4	0	0	0	39.0005	1	1	0.354352	2.92423	0.22951	0.539153	Cyanobacteria	Chloroplast	Streptophyta
410908	2	2	2	3	1	0.0568788	17.5812	1	1	-0.263078	3.01826	0.229736	0.539153	Actinobacteria	Actinobacteria	Actinomycetales	Corynebacteriaceae	Corynebacterium
544847	2	0	68	0	0	0	5.22053	0.470588	1	0.858521	6.51276	0.233192	0.539153	Proteobacteria	Gammaproteobacteria	Xanthomonadales	Xanthomonadaceae
1096010	1	2	1	4	2.18465	0.0940371	151.255	1	1	-0.379756	0.960812	0.23367	0.539153	Actinobacteria	Actinobacteria	Actinomycetales	Corynebacteriaceae	Corynebacterium
812714	1	0	4	0	0	0	39.0005	1	1	0.276261	3.80418	0.234223	0.539153	Proteobacteria	Alphaproteobacteria	Sphingomonadales	Sphingomonadaceae
351745	1	0	4	0	0	0	39.0005	1	1	0.276261	3.80418	0.234223	0.539153	TM7	TM7-3
906820	1	0	4	0	0	0	39.0005	1	1	0.276261	3.80418	0.234223	0.539153	Proteobacteria	Alphaproteobacteria	Rhodospirillales	Rhodospirillaceae	Skermanella
827497	1	0	4	0	0	0	39.0005	1	1	0.276261	3.80418	0.234223	0.539153	Proteobacteria	Gammaproteobacteria	Pseudomonadales	Pseudomonadaceae	Pseudomonas
528213	1	0	4	0	0	0	39.0005	1	1	0.276261	3.80418	0.234223	0.539153	Actinobacteria	Actinobacteria	Actinomycetales	Nocardioidaceae
2345835	1	0	4	0	0	0	39.0005	1	1	0.276261	3.80418	0.234223	0.539153	Actinobacteria	Acidimicrobiia	Acidimicrobiales
New.CleanUp.ReferenceOTU715	1	0	4	0	0	0	39.0005	1	1	0.276261	3.80418	0.234223	0.539153	Actinobacteria	Actinobacteria	Actinomycetales	Intrasporangiaceae
New.CleanUp.ReferenceOTU725	1	0	4	0	0	0	39.0005	1	1	0.276261	3.80418	0.234223	0.539153	Bacteroidetes	Cytophagia	Cytophagales	Cytophagaceae
1092833	3	1	4	1	0.269766	0.00424965	4.36986	0.576471	1	0.282068	2.28194	0.234488	0.539153	Bacteroidetes	Flavobacteriia	Flavobacteriales	[Weeksellaceae]	Cloacibacterium
703741	2	1	8	1	0.457739	0.00661137	10.6341	1	1	0.482754	2.30431	0.234595	0.539153	Firmicutes	Bacilli	Lactobacillales	Lactobacillaceae	Lactobacillus
1131498	1	2	2	3	2.18465	0.0940371	151.255	1	1	-0.268187	3.61636	0.235763	0.539153	Proteobacteria	Deltaproteobacteria	Myxococcales
4398570	1	2	2	3	2.18465	0.0940371	151.255	1	1	-0.268187	3.61636	0.235763	0.539153	Proteobacteria	Deltaproteobacteria	Bdellovibrionales	Bdellovibrionaceae	Bdellovibrio
494339	3	1	3	1	0.269766	0.00424965	4.36986	0.576471	1	0.278563	0.976469	0.236617	0.539153	Proteobacteria	Alphaproteobacteria	Sphingomonadales	Sphingomonadaceae	Sphingomonas
681987	2	3	5	5	1.69618	0.140576	26.9874	1	1	-0.323789	4.68714	0.238173	0.539153	Proteobacteria	Alphaproteobacteria	Rhizobiales	Bradyrhizobiaceae
518002	1	0	3	0	0	0	39.0005	1	1	0.305222	2.51879	0.24002	0.539153	Proteobacteria	Gammaproteobacteria	Enterobacteriales	Enterobacteriaceae
299770	1	0	3	0	0	0	39.0005	1	1	0.305222	2.51879	0.24002	0.539153	Bacteroidetes	Bacteroidia	Bacteroidales	Prevotellaceae	Prevotella
362293	1	0	3	0	0	0	39.0005	1	1	0.305222	2.51879	0.24002	0.539153	Proteobacteria	Alphaproteobacteria	Rhizobiales	Bradyrhizobiaceae
637253	1	0	3	0	0	0	39.0005	1	1	0.305222	2.51879	0.24002	0.539153	Actinobacteria	Actinobacteria	Actinomycetales	Micrococcaceae
New.CleanUp.ReferenceOTU325	1	0	3	0	0	0	39.0005	1	1	0.305222	2.51879	0.24002	0.539153	Bacteroidetes	[Saprospirae]	[Saprospirales]	Chitinophagaceae	Sediminibacterium
New.CleanUp.ReferenceOTU558	1	0	3	0	0	0	39.0005	1	1	0.305222	2.51879	0.24002	0.539153	Proteobacteria	Alphaproteobacteria	Rickettsiales	mitochondria	NA
New.CleanUp.ReferenceOTU659	1	0	3	0	0	0	39.0005	1	1	0.305222	2.51879	0.24002	0.539153	Acidobacteria	Sva0725	Sva0725
New.CleanUp.ReferenceOTU766	1	0	3	0	0	0	39.0005	1	1	0.305222	2.51879	0.24002	0.539153	Verrucomicrobia	[Pedosphaerae]	[Pedosphaerales]	Ellin515
509530	3	1	3	1	0.269766	0.00424965	4.36986	0.576471	1	0.287298	0.321392	0.240326	0.539153	Cyanobacteria	Chloroplast	Stramenopiles
146723	9	9	595	526	0	0	Inf	1	1	0.438874	-1.65763	0.24182	0.539153	Proteobacteria	Gammaproteobacteria	Enterobacteriales	Enterobacteriaceae
3486915	1	2	1	2	2.18465	0.0940371	151.255	1	1	-0.243869	1.8218	0.242068	0.539153	Proteobacteria	Alphaproteobacteria	Rhizobiales	Hyphomicrobiaceae	Rhodoplanes
1667532	3	1	6	2	0.269766	0.00424965	4.36986	0.576471	1	0.372817	3.05232	0.242281	0.539153	Actinobacteria	Actinobacteria	Actinomycetales	Intrasporangiaceae
197286	2	3	2	5	1.69618	0.140576	26.9874	1	1	-0.365008	0.954428	0.242517	0.539153	Proteobacteria	Gammaproteobacteria	Enterobacteriales	Enterobacteriaceae
1063682	1	1	1	8	1	0.0113475	88.1249	1	1	-0.512943	2.63885	0.243341	0.539153	Acidobacteria	Acidobacteriia	Acidobacteriales	Acidobacteriaceae
338757	2	1	12	2	0.457739	0.00661137	10.6341	1	1	0.513668	4.58009	0.243912	0.539153	Firmicutes	Bacilli	Lactobacillales	Lactobacillaceae	Lactobacillus
New.CleanUp.ReferenceOTU85	2	1	4	1	0.457739	0.00661137	10.6341	1	1	0.344916	1.78612	0.244442	0.539153	Proteobacteria	Betaproteobacteria	Burkholderiales	Burkholderiaceae	Burkholderia
779725	4	5	92	48	1.52388	0.173632	14.4729	1	1	-0.518158	14.1551	0.246392	0.539153	Proteobacteria	Alphaproteobacteria	Rhodobacterales	Rhodobacteraceae	Paracoccus
239940	1	2	1	2	2.18465	0.0940371	151.255	1	1	-0.243171	1.76017	0.24832	0.539153	Chlorobi	OPB56
110514	8	5	150	55	0.173638	0.00283476	2.43805	0.294118	1	0.995944	5.09882	0.249219	0.539153	Cyanobacteria	Chloroplast	Streptophyta
4318356	1	0	3	0	0	0	39.0005	1	1	0.237958	3.27674	0.251208	0.539153	Verrucomicrobia	[Spartobacteria]	[Chthoniobacterales]	[Chthoniobacteraceae]
982582	1	0	3	0	0	0	39.0005	1	1	0.237958	3.27674	0.251208	0.539153	Proteobacteria	Gammaproteobacteria	Xanthomonadales	Xanthomonadaceae	Lysobacter
1033018	1	0	3	0	0	0	39.0005	1	1	0.237958	3.27674	0.251208	0.539153	Proteobacteria	Betaproteobacteria	Burkholderiales	Oxalobacteraceae
171607	1	0	3	0	0	0	39.0005	1	1	0.237958	3.27674	0.251208	0.539153	Bacteroidetes	Bacteroidia	Bacteroidales	S24-7
136151	1	0	3	0	0	0	39.0005	1	1	0.237958	3.27674	0.251208	0.539153	Proteobacteria	Alphaproteobacteria	Sphingomonadales	Sphingomonadaceae	Kaistobacter
588310	1	0	3	0	0	0	39.0005	1	1	0.237958	3.27674	0.251208	0.539153	Proteobacteria	Alphaproteobacteria	Sphingomonadales	Erythrobacteraceae
710629	1	0	3	0	0	0	39.0005	1	1	0.237958	3.27674	0.251208	0.539153	Chloroflexi	Chloroflexi	AKIW781
113976	1	0	3	0	0	0	39.0005	1	1	0.237958	3.27674	0.251208	0.539153	TM7	TM7-3
764312	1	0	3	0	0	0	39.0005	1	1	0.237958	3.27674	0.251208	0.539153	Bacteroidetes	Cytophagia	Cytophagales	Cytophagaceae	Adhaeribacter
New.CleanUp.ReferenceOTU91	1	0	3	0	0	0	39.0005	1	1	0.237958	3.27674	0.251208	0.539153	Proteobacteria	Alphaproteobacteria	Sphingomonadales	Sphingomonadaceae	Kaistobacter
New.CleanUp.ReferenceOTU430	1	0	3	0	0	0	39.0005	1	1	0.237958	3.27674	0.251208	0.539153	Bacteroidetes	[Saprospirae]	[Saprospirales]	Chitinophagaceae	Flavisolibacter
New.CleanUp.ReferenceOTU448	1	0	3	0	0	0	39.0005	1	1	0.237958	3.27674	0.251208	0.539153	Chloroflexi	Thermomicrobia	JG30-KF-CM45
New.CleanUp.ReferenceOTU737	1	0	3	0	0	0	39.0005	1	1	0.237958	3.27674	0.251208	0.539153	Acidobacteria	iii1-8	DS-18
New.CleanUp.ReferenceOTU958	1	0	3	0	0	0	39.0005	1	1	0.237958	3.27674	0.251208	0.539153	Bacteroidetes	Cytophagia	Cytophagales	Cytophagaceae	Adhaeribacter
929901	3	5	34	33	2.37182	0.265176	25.5296	0.637186	1	-0.598977	9.8336	0.251348	0.539153	Actinobacteria	Actinobacteria	Actinomycetales	Micrococcaceae
New.CleanUp.ReferenceOTU599	5	3	6	3	0.421618	0.0391702	3.77108	0.637186	1	0.30607	-0.438205	0.253521	0.539153	Proteobacteria	Gammaproteobacteria	Enterobacteriales	Enterobacteriaceae	Erwinia
New.CleanUp.ReferenceOTU104	3	2	8	2	0.589561	0.0370543	7.11359	1	1	0.298592	4.42489	0.253979	0.539153	Chloroflexi	Thermomicrobia	JG30-KF-CM45
851865	3	1	4	1	0.269766	0.00424965	4.36986	0.576471	1	0.233072	2.94802	0.25455	0.539153	Firmicutes	Clostridia	Clostridiales	Ruminococcaceae	Faecalibacterium
New.CleanUp.ReferenceOTU166	1	2	1	5	2.18465	0.0940371	151.255	1	1	-0.397098	-0.807416	0.257808	0.539153	Cyanobacteria	Chloroplast	Streptophyta
890516	3	5	38	16	2.37182	0.265176	25.5296	0.637186	1	-0.42652	10.1366	0.257933	0.539153	Actinobacteria	Actinobacteria	Actinomycetales	Sporichthyaceae
299879	4	4	5	27	1	0.108989	9.17526	1	1	-0.631792	0.46976	0.258544	0.539153	Firmicutes	Bacilli	Lactobacillales	Leuconostocaceae
137881	1	2	1	2	2.18465	0.0940371	151.255	1	1	-0.242842	1.62395	0.261394	0.539153	Proteobacteria	Alphaproteobacteria	Sphingomonadales	Sphingomonadaceae	Sphingomonas
247875	4	2	9	2	0.378735	0.0247089	3.94439	0.61991	1	0.309973	4.15139	0.261945	0.539153	Chloroflexi	Thermomicrobia	JG30-KF-CM45
1147547	1	0	2	0	0	0	39.0005	1	1	0.241883	1.9961	0.262777	0.539153	Planctomycetes	Planctomycetia	Gemmatales	Isosphaeraceae
579577	1	0	2	0	0	0	39.0005	1	1	0.241883	1.9961	0.262777	0.539153	Proteobacteria	Alphaproteobacteria	Sphingomonadales	Sphingomonadaceae	Sphingomonas
4367855	1	0	2	0	0	0	39.0005	1	1	0.241883	1.9961	0.262777	0.539153	Actinobacteria	Actinobacteria	Actinomycetales	Streptomycetaceae	Streptomyces
1042479	1	0	2	0	0	0	39.0005	1	1	0.241883	1.9961	0.262777	0.539153	Bacteroidetes	Bacteroidia	Bacteroidales	Prevotellaceae	Prevotella
207813	1	0	2	0	0	0	39.0005	1	1	0.241883	1.9961	0.262777	0.539153	Proteobacteria	Gammaproteobacteria	Xanthomonadales	Xanthomonadaceae
329751	1	0	2	0	0	0	39.0005	1	1	0.241883	1.9961	0.262777	0.539153	Proteobacteria	Betaproteobacteria	Burkholderiales	Comamonadaceae
131892	1	0	2	0	0	0	39.0005	1	1	0.241883	1.9961	0.262777	0.539153	Proteobacteria	Alphaproteobacteria	Sphingomonadales	Sphingomonadaceae	Kaistobacter
550451	1	0	2	0	0	0	39.0005	1	1	0.241883	1.9961	0.262777	0.539153	Spirochaetes	[Leptospirae]	[Leptospirales]	Sediment-4	SJA-88
205267	1	0	2	0	0	0	39.0005	1	1	0.241883	1.9961	0.262777	0.539153	Actinobacteria	Thermoleophilia	Solirubrobacterales
240173	1	0	2	0	0	0	39.0005	1	1	0.241883	1.9961	0.262777	0.539153	Proteobacteria	Alphaproteobacteria	Sphingomonadales	Sphingomonadaceae	Sphingomonas
401798	1	0	2	0	0	0	39.0005	1	1	0.241883	1.9961	0.262777	0.539153	Actinobacteria	Actinobacteria	Actinomycetales	Nocardioidaceae
811263	1	0	2	0	0	0	39.0005	1	1	0.241883	1.9961	0.262777	0.539153	Actinobacteria	Thermoleophilia	Gaiellales	Gaiellaceae
636296	1	0	2	0	0	0	39.0005	1	1	0.241883	1.9961	0.262777	0.539153	Proteobacteria	Betaproteobacteria	Burkholderiales	Alcaligenaceae	Sutterella
543416	1	0	2	0	0	0	39.0005	1	1	0.241883	1.9961	0.262777	0.539153	Proteobacteria	Alphaproteobacteria	Rhodobacterales	Rhodobacteraceae	Rhodobacter
4452051	1	0	2	0	0	0	39.0005	1	1	0.241883	1.9961	0.262777	0.539153	Firmicutes	Clostridia	Clostridiales	Lachnospiraceae
319065	1	0	2	0	0	0	39.0005	1	1	0.241883	1.9961	0.262777	0.539153	Firmicutes	Clostridia	Clostridiales	[Tissierellaceae]	Tissierella_Soehngenia
150689	1	0	2	0	0	0	39.0005	1	1	0.241883	1.9961	0.262777	0.539153	Proteobacteria	Alphaproteobacteria	Sphingomonadales	Sphingomonadaceae	Sphingobium
208315	1	0	2	0	0	0	39.0005	1	1	0.241883	1.9961	0.262777	0.539153	Cyanobacteria	Oscillatoriophycideae	Oscillatoriales	Phormidiaceae	Phormidium
700540	1	0	2	0	0	0	39.0005	1	1	0.241883	1.9961	0.262777	0.539153	Firmicutes	Clostridia	Clostridiales
279325	1	0	2	0	0	0	39.0005	1	1	0.241883	1.9961	0.262777	0.539153	Actinobacteria	Actinobacteria	Actinomycetales	Microbacteriaceae	NA
136264	1	0	2	0	0	0	39.0005	1	1	0.241883	1.9961	0.262777	0.539153	Acidobacteria	Solibacteres	Solibacterales
144911	1	0	2	0	0	0	39.0005	1	1	0.241883	1.9961	0.262777	0.539153	Firmicutes	Bacilli	Bacillales	Paenibacillaceae	Paenibacillus
554950	1	0	2	0	0	0	39.0005	1	1	0.241883	1.9961	0.262777	0.539153	Acidobacteria	Solibacteres	Solibacterales
872014	1	0	2	0	0	0	39.0005	1	1	0.241883	1.9961	0.262777	0.539153	Proteobacteria	Alphaproteobacteria	Rhizobiales
New.CleanUp.ReferenceOTU19	1	0	2	0	0	0	39.0005	1	1	0.241883	1.9961	0.262777	0.539153	Cyanobacteria	Chloroplast	Streptophyta
New.CleanUp.ReferenceOTU145	1	0	2	0	0	0	39.0005	1	1	0.241883	1.9961	0.262777	0.539153	Proteobacteria	Deltaproteobacteria	Myxococcales	Cystobacterineae
New.CleanUp.ReferenceOTU309	1	0	2	0	0	0	39.0005	1	1	0.241883	1.9961	0.262777	0.539153	Proteobacteria	Alphaproteobacteria	Rickettsiales	mitochondria	NA
New.CleanUp.ReferenceOTU402	1	0	2	0	0	0	39.0005	1	1	0.241883	1.9961	0.262777	0.539153	Proteobacteria	Gammaproteobacteria	Enterobacteriales	Enterobacteriaceae	Erwinia
New.CleanUp.ReferenceOTU438	1	0	2	0	0	0	39.0005	1	1	0.241883	1.9961	0.262777	0.539153	Cyanobacteria	Chloroplast	Streptophyta
New.CleanUp.ReferenceOTU488	1	0	2	0	0	0	39.0005	1	1	0.241883	1.9961	0.262777	0.539153	Chloroflexi	Gitt-GS-136
New.CleanUp.ReferenceOTU623	1	0	2	0	0	0	39.0005	1	1	0.241883	1.9961	0.262777	0.539153	Proteobacteria	Deltaproteobacteria	Myxococcales	Polyangiaceae
New.CleanUp.ReferenceOTU696	1	0	2	0	0	0	39.0005	1	1	0.241883	1.9961	0.262777	0.539153	WPS-2
New.CleanUp.ReferenceOTU713	1	0	2	0	0	0	39.0005	1	1	0.241883	1.9961	0.262777	0.539153	Cyanobacteria	Chloroplast	Streptophyta
New.CleanUp.ReferenceOTU730	1	0	2	0	0	0	39.0005	1	1	0.241883	1.9961	0.262777	0.539153	BRC1	PRR-11
New.CleanUp.ReferenceOTU883	1	0	2	0	0	0	39.0005	1	1	0.241883	1.9961	0.262777	0.539153	Firmicutes	Bacilli	Lactobacillales	Lactobacillaceae	Lactobacillus
New.CleanUp.ReferenceOTU940	1	0	2	0	0	0	39.0005	1	1	0.241883	1.9961	0.262777	0.539153	Proteobacteria	Gammaproteobacteria	Enterobacteriales	Enterobacteriaceae	Erwinia
237613	2	1	5	1	0.457739	0.00661137	10.6341	1	1	0.307461	3.40255	0.263599	0.539153	Proteobacteria	Alphaproteobacteria	Sphingomonadales	Sphingomonadaceae	Kaistobacter
4417921	1	3	4	4	3.70691	0.228841	235.313	0.576471	1	-0.304224	4.37426	0.263873	0.539153	Bacteroidetes	[Saprospirae]	[Saprospirales]	Chitinophagaceae	Flavisolibacter
278371	1	1	1	3	1	0.0113475	88.1249	1	1	-0.301739	2.69161	0.264215	0.539153	Cyanobacteria	Oscillatoriophycideae	Oscillatoriales	Phormidiaceae	Phormidium
557368	2	1	10	1	0.457739	0.00661137	10.6341	1	1	0.515322	1.57493	0.265845	0.539153	Proteobacteria	Gammaproteobacteria	Alteromonadales	[Chromatiaceae]	Rheinheimera
1101669	1	2	1	2	2.18465	0.0940371	151.255	1	1	-0.241572	1.56091	0.268098	0.539153	Firmicutes	Bacilli	Gemellales	Gemellaceae
1065974	1	2	1	2	2.18465	0.0940371	151.255	1	1	-0.241572	1.56091	0.268098	0.539153	Firmicutes	Bacilli	Lactobacillales	Carnobacteriaceae	Granulicatella
New.CleanUp.ReferenceOTU357	8	9	25	37	Inf	0.0256407	Inf	1	1	-0.394806	0.434113	0.269181	0.539153	Proteobacteria	Gammaproteobacteria	Enterobacteriales	Enterobacteriaceae
New.CleanUp.ReferenceOTU383	7	4	12	7	0.249614	0.0161971	2.46286	0.334842	1	0.359009	-1.85703	0.270445	0.539153	Proteobacteria	Gammaproteobacteria	Enterobacteriales	Enterobacteriaceae	Erwinia
New.CleanUp.ReferenceOTU331	9	9	44	35	0	0	Inf	1	1	0.359992	2.41618	0.271815	0.539153	Proteobacteria	Gammaproteobacteria	Oceanospirillales	Halomonadaceae	Halomonas
New.CleanUp.ReferenceOTU523	2	4	3	6	2.64037	0.253525	40.4713	0.61991	1	-0.358342	1.63479	0.272515	0.539153	Proteobacteria	Gammaproteobacteria	Oceanospirillales	Halomonadaceae	Halomonas
New.CleanUp.ReferenceOTU351	5	4	11	6	0.65622	0.0690944	5.7593	1	1	0.409976	-0.432901	0.27308	0.539153	Proteobacteria	Gammaproteobacteria	Enterobacteriales	Enterobacteriaceae	Erwinia
207866	8	3	14	9	0.0754493	0.00122006	0.998219	0.0497738	1	0.448918	0.0420522	0.274392	0.539153	Proteobacteria	Alphaproteobacteria	Rhizobiales	Hyphomicrobiaceae	Pedomicrobium
789373	1	2	2	3	2.18465	0.0940371	151.255	1	1	-0.289622	2.94814	0.27455	0.539153	Actinobacteria	Acidimicrobiia	Acidimicrobiales
1078207	2	5	4	8	4.00619	0.406032	61.7394	0.334842	1	-0.398346	0.325714	0.276439	0.539153	Firmicutes	Bacilli	Lactobacillales	Streptococcaceae	Streptococcus
879040	2	1	13	1	0.457739	0.00661137	10.6341	1	1	0.303495	6.45613	0.277367	0.539153	Proteobacteria	Alphaproteobacteria	Sphingomonadales	Sphingomonadaceae	Kaistobacter
439982	5	7	18	38	2.64037	0.253525	40.4713	0.61991	1	-0.608909	4.01483	0.281265	0.539153	Proteobacteria	Gammaproteobacteria	Pseudomonadales	Moraxellaceae	Acinetobacter
New.CleanUp.ReferenceOTU5	2	1	4	1	0.457739	0.00661137	10.6341	1	1	0.318726	1.93485	0.283278	0.539153	Proteobacteria	Gammaproteobacteria	Enterobacteriales	Enterobacteriaceae
829373	1	0	2	0	0	0	39.0005	1	1	0.188577	2.59675	0.286649	0.539153	Actinobacteria	Actinobacteria	Actinomycetales	Pseudonocardiaceae	Pseudonocardia
4335435	1	0	2	0	0	0	39.0005	1	1	0.188577	2.59675	0.286649	0.539153	Gemmatimonadetes	Gemm-3
590209	1	0	2	0	0	0	39.0005	1	1	0.188577	2.59675	0.286649	0.539153	Firmicutes	Clostridia	Clostridiales
1017800	1	0	2	0	0	0	39.0005	1	1	0.188577	2.59675	0.286649	0.539153	Bacteroidetes	Cytophagia	Cytophagales	Cytophagaceae	Pontibacter
112846	1	0	2	0	0	0	39.0005	1	1	0.188577	2.59675	0.286649	0.539153	Actinobacteria	Actinobacteria	Actinomycetales
4299608	1	0	2	0	0	0	39.0005	1	1	0.188577	2.59675	0.286649	0.539153	Actinobacteria	Actinobacteria	Actinomycetales	Frankiaceae
400183	1	0	2	0	0	0	39.0005	1	1	0.188577	2.59675	0.286649	0.539153	Actinobacteria	Actinobacteria	Actinomycetales	Bogoriellaceae	Georgenia
3510697	1	0	2	0	0	0	39.0005	1	1	0.188577	2.59675	0.286649	0.539153	Bacteroidetes	Bacteroidia	Bacteroidales
533198	1	0	2	0	0	0	39.0005	1	1	0.188577	2.59675	0.286649	0.539153	Proteobacteria	Betaproteobacteria	Burkholderiales	Oxalobacteraceae
868045	1	0	2	0	0	0	39.0005	1	1	0.188577	2.59675	0.286649	0.539153	Acidobacteria	[Chloracidobacteria]	RB41	Ellin6075
562400	1	0	2	0	0	0	39.0005	1	1	0.188577	2.59675	0.286649	0.539153	Proteobacteria	Betaproteobacteria	Burkholderiales	Comamonadaceae	Hylemonella
2300392	1	0	2	0	0	0	39.0005	1	1	0.188577	2.59675	0.286649	0.539153	Proteobacteria	Alphaproteobacteria	Rhizobiales	Bradyrhizobiaceae	Balneimonas
150347	1	0	2	0	0	0	39.0005	1	1	0.188577	2.59675	0.286649	0.539153	Proteobacteria	Alphaproteobacteria	Caulobacterales	Caulobacteraceae
324283	1	0	2	0	0	0	39.0005	1	1	0.188577	2.59675	0.286649	0.539153	Bacteroidetes	Bacteroidia	Bacteroidales	Prevotellaceae	Prevotella
1110312	1	0	2	0	0	0	39.0005	1	1	0.188577	2.59675	0.286649	0.539153	Firmicutes	Clostridia	Clostridiales
907407	1	0	2	0	0	0	39.0005	1	1	0.188577	2.59675	0.286649	0.539153	Cyanobacteria	ML635J-21
1106318	1	0	2	0	0	0	39.0005	1	1	0.188577	2.59675	0.286649	0.539153	Bacteroidetes	Cytophagia	Cytophagales	Cytophagaceae	Rhodocytophaga
267557	1	0	2	0	0	0	39.0005	1	1	0.188577	2.59675	0.286649	0.539153	Bacteroidetes	Cytophagia	Cytophagales	Cytophagaceae
581265	1	0	2	0	0	0	39.0005	1	1	0.188577	2.59675	0.286649	0.539153	Firmicutes	Clostridia	Clostridiales	Ruminococcaceae	Oscillospira
1067268	1	0	2	0	0	0	39.0005	1	1	0.188577	2.59675	0.286649	0.539153	Actinobacteria	Thermoleophilia	Solirubrobacterales
4427616	1	0	2	0	0	0	39.0005	1	1	0.188577	2.59675	0.286649	0.539153	Gemmatimonadetes	Gemmatimonadetes
113261	1	0	2	0	0	0	39.0005	1	1	0.188577	2.59675	0.286649	0.539153	Proteobacteria	Deltaproteobacteria	Myxococcales
4328482	1	0	2	0	0	0	39.0005	1	1	0.188577	2.59675	0.286649	0.539153	[Thermi]	Deinococci	Deinococcales	Deinococcaceae	Deinococcus
699257	1	0	2	0	0	0	39.0005	1	1	0.188577	2.59675	0.286649	0.539153	Proteobacteria	Alphaproteobacteria	Sphingomonadales	Sphingomonadaceae	NA
574749	1	0	2	0	0	0	39.0005	1	1	0.188577	2.59675	0.286649	0.539153	Proteobacteria	Alphaproteobacteria	Rhizobiales	Rhizobiaceae	Agrobacterium
4308910	1	0	2	0	0	0	39.0005	1	1	0.188577	2.59675	0.286649	0.539153	Actinobacteria	Acidimicrobiia	Acidimicrobiales
1007278	1	0	2	0	0	0	39.0005	1	1	0.188577	2.59675	0.286649	0.539153	Gemmatimonadetes	Gemm-3
266995	1	0	2	0	0	0	39.0005	1	1	0.188577	2.59675	0.286649	0.539153	[Thermi]	Deinococci	Deinococcales	Trueperaceae	Truepera
589114	1	0	2	0	0	0	39.0005	1	1	0.188577	2.59675	0.286649	0.539153	Firmicutes	Bacilli	Lactobacillales	Lactobacillaceae	Lactobacillus
113068	1	0	2	0	0	0	39.0005	1	1	0.188577	2.59675	0.286649	0.539153	Proteobacteria	Alphaproteobacteria	Rhodospirillales	Acetobacteraceae
635323	1	0	2	0	0	0	39.0005	1	1	0.188577	2.59675	0.286649	0.539153	Proteobacteria	Alphaproteobacteria	Sphingomonadales	Sphingomonadaceae
362342	1	0	2	0	0	0	39.0005	1	1	0.188577	2.59675	0.286649	0.539153	Firmicutes	Clostridia	Clostridiales	Ruminococcaceae	Ruminococcus
151008	1	0	2	0	0	0	39.0005	1	1	0.188577	2.59675	0.286649	0.539153	Acidobacteria	[Chloracidobacteria]	RB41	Ellin6075
2095263	1	0	2	0	0	0	39.0005	1	1	0.188577	2.59675	0.286649	0.539153	Proteobacteria	Deltaproteobacteria	Spirobacillales
871230	1	0	2	0	0	0	39.0005	1	1	0.188577	2.59675	0.286649	0.539153	Actinobacteria	Thermoleophilia	Gaiellales	AK1AB1_02E
4364577	1	0	2	0	0	0	39.0005	1	1	0.188577	2.59675	0.286649	0.539153	Bacteroidetes	Cytophagia	Cytophagales	Cytophagaceae	Adhaeribacter
572203	1	0	2	0	0	0	39.0005	1	1	0.188577	2.59675	0.286649	0.539153	Bacteroidetes	Cytophagia	Cytophagales	Cytophagaceae	Pontibacter
526524	1	0	2	0	0	0	39.0005	1	1	0.188577	2.59675	0.286649	0.539153	Proteobacteria	Betaproteobacteria	ASSO-13
211578	1	0	2	0	0	0	39.0005	1	1	0.188577	2.59675	0.286649	0.539153	Acidobacteria	[Chloracidobacteria]	RB41	Ellin6075
826253	1	0	2	0	0	0	39.0005	1	1	0.188577	2.59675	0.286649	0.539153	Proteobacteria	Gammaproteobacteria	Pasteurellales
783209	1	0	2	0	0	0	39.0005	1	1	0.188577	2.59675	0.286649	0.539153	TM7	TM7-3	EW055
933546	1	0	2	0	0	0	39.0005	1	1	0.188577	2.59675	0.286649	0.539153	Proteobacteria	Betaproteobacteria	Neisseriales	Neisseriaceae
511565	1	0	2	0	0	0	39.0005	1	1	0.188577	2.59675	0.286649	0.539153	Proteobacteria	Gammaproteobacteria	Pseudomonadales	Pseudomonadaceae	Pseudomonas
New.CleanUp.ReferenceOTU9	1	0	2	0	0	0	39.0005	1	1	0.188577	2.59675	0.286649	0.539153	Bacteroidetes	Cytophagia	Cytophagales	Cytophagaceae
New.CleanUp.ReferenceOTU27	1	0	2	0	0	0	39.0005	1	1	0.188577	2.59675	0.286649	0.539153	Proteobacteria	Alphaproteobacteria	Rhodospirillales	Acetobacteraceae
New.CleanUp.ReferenceOTU47	1	0	2	0	0	0	39.0005	1	1	0.188577	2.59675	0.286649	0.539153	NA	NA	NA	NA	NA
New.CleanUp.ReferenceOTU63	1	0	2	0	0	0	39.0005	1	1	0.188577	2.59675	0.286649	0.539153	Cyanobacteria	Chloroplast	Streptophyta
New.CleanUp.ReferenceOTU92	1	0	2	0	0	0	39.0005	1	1	0.188577	2.59675	0.286649	0.539153	[Thermi]	Deinococci	Deinococcales	Deinococcaceae	Deinococcus
New.CleanUp.ReferenceOTU98	1	0	2	0	0	0	39.0005	1	1	0.188577	2.59675	0.286649	0.539153	Bacteroidetes	[Saprospirae]	[Saprospirales]	Chitinophagaceae	Flavisolibacter
New.CleanUp.ReferenceOTU126	1	0	2	0	0	0	39.0005	1	1	0.188577	2.59675	0.286649	0.539153	Gemmatimonadetes	Gemm-3
New.CleanUp.ReferenceOTU159	1	0	2	0	0	0	39.0005	1	1	0.188577	2.59675	0.286649	0.539153	TM7	TM7-1
New.CleanUp.ReferenceOTU203	1	0	2	0	0	0	39.0005	1	1	0.188577	2.59675	0.286649	0.539153	Acidobacteria	Solibacteres	Solibacterales
New.CleanUp.ReferenceOTU259	1	0	2	0	0	0	39.0005	1	1	0.188577	2.59675	0.286649	0.539153	[Thermi]	Deinococci	Deinococcales	Deinococcaceae	Deinococcus
New.CleanUp.ReferenceOTU281	1	0	2	0	0	0	39.0005	1	1	0.188577	2.59675	0.286649	0.539153	Bacteroidetes	[Saprospirae]	[Saprospirales]	Chitinophagaceae	Flavisolibacter
New.CleanUp.ReferenceOTU285	1	0	2	0	0	0	39.0005	1	1	0.188577	2.59675	0.286649	0.539153	Proteobacteria	Deltaproteobacteria	MIZ46
New.CleanUp.ReferenceOTU311	1	0	2	0	0	0	39.0005	1	1	0.188577	2.59675	0.286649	0.539153	Verrucomicrobia	Opitutae	Opitutales	Opitutaceae	Opitutus
New.CleanUp.ReferenceOTU366	1	0	2	0	0	0	39.0005	1	1	0.188577	2.59675	0.286649	0.539153	Acidobacteria	Solibacteres	Solibacterales
New.CleanUp.ReferenceOTU410	1	0	2	0	0	0	39.0005	1	1	0.188577	2.59675	0.286649	0.539153	Proteobacteria	Gammaproteobacteria	Alteromonadales	Alteromonadaceae
New.CleanUp.ReferenceOTU415	1	0	2	0	0	0	39.0005	1	1	0.188577	2.59675	0.286649	0.539153	Actinobacteria	Thermoleophilia	Solirubrobacterales	Conexibacteraceae
New.CleanUp.ReferenceOTU513	1	0	2	0	0	0	39.0005	1	1	0.188577	2.59675	0.286649	0.539153	Proteobacteria	Gammaproteobacteria	Xanthomonadales	Xanthomonadaceae	Lysobacter
New.CleanUp.ReferenceOTU514	1	0	2	0	0	0	39.0005	1	1	0.188577	2.59675	0.286649	0.539153	Acidobacteria	[Chloracidobacteria]	DS-100
New.CleanUp.ReferenceOTU515	1	0	2	0	0	0	39.0005	1	1	0.188577	2.59675	0.286649	0.539153	Actinobacteria	Thermoleophilia	Solirubrobacterales	Solirubrobacteraceae
New.CleanUp.ReferenceOTU583	1	0	2	0	0	0	39.0005	1	1	0.188577	2.59675	0.286649	0.539153	NA	NA	NA	NA	NA
New.CleanUp.ReferenceOTU643	1	0	2	0	0	0	39.0005	1	1	0.188577	2.59675	0.286649	0.539153	Bacteroidetes	Cytophagia	Cytophagales	Cytophagaceae	Adhaeribacter
New.CleanUp.ReferenceOTU710	1	0	2	0	0	0	39.0005	1	1	0.188577	2.59675	0.286649	0.539153	Actinobacteria	Thermoleophilia	Solirubrobacterales	Conexibacteraceae
New.CleanUp.ReferenceOTU901	1	0	2	0	0	0	39.0005	1	1	0.188577	2.59675	0.286649	0.539153	Proteobacteria	Deltaproteobacteria	Bdellovibrionales	Bdellovibrionaceae	Bdellovibrio
New.CleanUp.ReferenceOTU913	1	0	2	0	0	0	39.0005	1	1	0.188577	2.59675	0.286649	0.539153	Gemmatimonadetes	Gemm-3
New.CleanUp.ReferenceOTU1003	1	0	2	0	0	0	39.0005	1	1	0.188577	2.59675	0.286649	0.539153	Gemmatimonadetes	Gemm-5
961783	5	5	61	388	1	0.108989	9.17526	1	1	-1.06697	8.8936	0.28742	0.539153	Proteobacteria	Gammaproteobacteria	Pseudomonadales	Pseudomonadaceae	Pseudomonas
New.CleanUp.ReferenceOTU705	2	2	2	7	1	0.0568788	17.5812	1	1	-0.42603	-0.759417	0.287461	0.539153	Cyanobacteria	Chloroplast	Streptophyta
712677	3	4	5	7	1.55841	0.165713	16.4335	1	1	-0.348478	2.95722	0.288443	0.540175	Firmicutes	Clostridia	Clostridiales
New.CleanUp.ReferenceOTU840	2	1	10	1	0.457739	0.00661137	10.6341	1	1	0.263235	5.93098	0.289862	0.542011	Chloroflexi	Thermomicrobia	JG30-KF-CM45
878375	3	3	8	8	1	0.0919022	10.8811	1	1	-0.310321	5.91253	0.29315	0.546213	Proteobacteria	Alphaproteobacteria	Rhizobiales	Methylobacteriaceae	Methylobacterium
1003206	9	7	60	46	0	0	5.22053	0.470588	1	0.533677	-4.94435	0.293304	0.546213	Proteobacteria	Alphaproteobacteria	Sphingomonadales	Sphingomonadaceae	Sphingomonas
New.CleanUp.ReferenceOTU818	2	1	3	1	0.457739	0.00661137	10.6341	1	1	0.289009	-1.03683	0.293609	0.546213	Proteobacteria	Gammaproteobacteria	Enterobacteriales	Enterobacteriaceae	Erwinia
New.CleanUp.ReferenceOTU935	1	1	1	4	1	0.0113475	88.1249	1	1	-0.33529	2.72976	0.294229	0.546213	Proteobacteria	Gammaproteobacteria	Oceanospirillales	Halomonadaceae	Halomonas
565936	2	1	6	1	0.457739	0.00661137	10.6341	1	1	0.37636	2.30228	0.294319	0.546213	Proteobacteria	Betaproteobacteria	Burkholderiales	Burkholderiaceae	Burkholderia
4355504	4	2	5	2	0.378735	0.0247089	3.94439	0.61991	1	0.282349	1.28866	0.295971	0.548455	Spirochaetes	Spirochaetes	Spirochaetales	Spirochaetaceae	Treponema
577170	4	4	6	11	1	0.108989	9.17526	1	1	-0.428951	1.62582	0.303696	0.561929	Bacteroidetes	Bacteroidia	Bacteroidales	Bacteroidaceae	Bacteroides
149588	8	7	25	17	0.457739	0.00661137	10.6341	1	1	0.343687	0.0979716	0.311766	0.575188	Proteobacteria	Gammaproteobacteria	Enterobacteriales	Enterobacteriaceae	Erwinia
4418684	2	1	4	1	0.457739	0.00661137	10.6341	1	1	0.266455	3.06622	0.311793	0.575188	Proteobacteria	Alphaproteobacteria	Rhizobiales	Methylocystaceae
881442	2	1	4	1	0.457739	0.00661137	10.6341	1	1	0.255835	2.98737	0.314025	0.578443	Acidobacteria	[Chloracidobacteria]	RB41	Ellin6075
New.CleanUp.ReferenceOTU290	2	1	4	1	0.457739	0.00661137	10.6341	1	1	0.312571	1.12497	0.318428	0.585285	Proteobacteria	Gammaproteobacteria	Enterobacteriales	Enterobacteriaceae	Erwinia
565090	2	1	5	1	0.457739	0.00661137	10.6341	1	1	0.334534	1.96754	0.318687	0.585285	Bacteroidetes	Bacteroidia	Bacteroidales	SB-1
823382	2	3	11	6	1.69618	0.140576	26.9874	1	1	-0.31335	6.58637	0.319278	0.5855	Actinobacteria	Actinobacteria	Actinomycetales	Nocardioidaceae
581474	3	1	8	2	0.269766	0.00424965	4.36986	0.576471	1	0.396315	2.26178	0.322387	0.590326	Firmicutes	Bacilli	Lactobacillales	Lactobacillaceae	Lactobacillus
4408129	5	3	6	3	0.421618	0.0391702	3.77108	0.637186	1	0.260646	0.720826	0.331951	0.606212	Proteobacteria	Gammaproteobacteria	Enterobacteriales	Enterobacteriaceae
New.CleanUp.ReferenceOTU929	6	3	16	11	0.271771	0.0230711	2.4634	0.346935	1	0.469881	0.727659	0.332043	0.606212	Cyanobacteria	Chloroplast	Streptophyta
797229	6	6	70	18	1	0.0919022	10.8811	1	1	0.647013	4.04081	0.333029	0.60657	Proteobacteria	Gammaproteobacteria	Enterobacteriales	Enterobacteriaceae
1144497	1	2	1	3	2.18465	0.0940371	151.255	1	1	-0.270332	0.121455	0.333397	0.60657	Actinobacteria	Actinobacteria	Actinomycetales	Microbacteriaceae
929312	1	2	1	3	2.18465	0.0940371	151.255	1	1	-0.269412	-0.38877	0.333711	0.60657	Proteobacteria	Alphaproteobacteria	Rhodospirillales	Acetobacteraceae
221734	2	1	3	1	0.457739	0.00661137	10.6341	1	1	0.268346	-0.489939	0.334804	0.607161	Bacteroidetes	[Saprospirae]	[Saprospirales]	Chitinophagaceae	Segetibacter
1002005	9	7	79	50	0	0	5.22053	0.470588	1	-0.373932	10.039	0.335487	0.607161	Actinobacteria	Actinobacteria	Actinomycetales	Micrococcaceae	Microbispora
299883	1	2	1	3	2.18465	0.0940371	151.255	1	1	-0.268556	-0.349273	0.33551	0.607161	Proteobacteria	Betaproteobacteria	Burkholderiales	Oxalobacteraceae	Ralstonia
New.CleanUp.ReferenceOTU973	2	1	4	1	0.457739	0.00661137	10.6341	1	1	0.159075	3.99497	0.336113	0.607362	Chloroflexi	Anaerolineae	Ardenscatenales	Ardenscatenaceae	Ardenscatena
New.CleanUp.ReferenceOTU198	4	5	5	8	1.52388	0.173632	14.4729	1	1	-0.293376	-1.458	0.336884	0.607867	Proteobacteria	Gammaproteobacteria	Enterobacteriales	Enterobacteriaceae
New.CleanUp.ReferenceOTU94	1	2	1	2	2.18465	0.0940371	151.255	1	1	-0.224231	0.966652	0.337781	0.608597	Proteobacteria	Gammaproteobacteria	Enterobacteriales	Enterobacteriaceae	Erwinia
814277	3	1	3	1	0.269766	0.00424965	4.36986	0.576471	1	0.219191	1.32566	0.340722	0.613002	Proteobacteria	Alphaproteobacteria	Rhodobacterales	Rhodobacteraceae	Paracoccus
1084950	1	2	2	5	2.18465	0.0940371	151.255	1	1	-0.352924	2.03272	0.342532	0.615363	Proteobacteria	Alphaproteobacteria	Rhizobiales	Methylobacteriaceae
107878	2	1	6	1	0.457739	0.00661137	10.6341	1	1	0.18485	4.90852	0.34462	0.616061	TM7	TM7-3	I025
748636	2	1	4	1	0.457739	0.00661137	10.6341	1	1	0.290353	1.56097	0.345227	0.616061	Actinobacteria	Actinobacteria	Actinomycetales	Microbacteriaceae	Microbacterium
523561	2	3	55	22	1.69618	0.140576	26.9874	1	1	-0.509604	11.169	0.346025	0.616061	Chloroflexi	Thermomicrobia	JG30-KF-CM45
4339987	1	1	1	2	1	0.0113475	88.1249	1	1	-0.210055	2.46208	0.346544	0.616061	Actinobacteria	Actinobacteria	Actinomycetales	Cellulomonadaceae	Actinotalea
1087384	1	1	1	2	1	0.0113475	88.1249	1	1	-0.210055	2.46208	0.346544	0.616061	Bacteroidetes	Cytophagia	Cytophagales	Cytophagaceae	Hymenobacter
New.CleanUp.ReferenceOTU333	1	1	1	2	1	0.0113475	88.1249	1	1	-0.210055	2.46208	0.346544	0.616061	Chloroflexi	Chloroflexi	AKIW781
New.CleanUp.ReferenceOTU633	1	1	1	2	1	0.0113475	88.1249	1	1	-0.210055	2.46208	0.346544	0.616061	Actinobacteria	Actinobacteria	Actinomycetales	Nocardioidaceae	Propionicimonas
828483	2	1	2	6	0.457739	0.00661137	10.6341	1	1	-0.36643	2.69206	0.346908	0.616061	Firmicutes	Clostridia	Clostridiales	Clostridiaceae	Clostridium
New.CleanUp.ReferenceOTU496	1	1	1	3	1	0.0113475	88.1249	1	1	-0.265436	2.51925	0.347809	0.616774	Proteobacteria	Gammaproteobacteria	Oceanospirillales	Halomonadaceae	Halomonas
4303696	2	1	5	1	0.457739	0.00661137	10.6341	1	1	0.293822	2.78716	0.352638	0.624443	Proteobacteria	Alphaproteobacteria	Caulobacterales	Caulobacteraceae
557969	1	2	1	3	2.18465	0.0940371	151.255	1	1	-0.252275	-1.19473	0.353505	0.624981	Synergistetes	Synergistia	Synergistales	Thermovirgaceae
540269	7	7	10	18	1	0.0568788	17.5812	1	1	-0.324992	0.997076	0.353953	0.624981	Firmicutes	Bacilli	Bacillales	[Exiguobacteraceae]	Exiguobacterium
1009894	3	2	5	18	0.589561	0.0370543	7.11359	1	1	-0.548104	1.1371	0.356068	0.627741	Proteobacteria	Gammaproteobacteria	Pseudomonadales	Moraxellaceae	Acinetobacter
New.CleanUp.ReferenceOTU832	3	1	4	2	0.269766	0.00424965	4.36986	0.576471	1	0.295166	-0.482763	0.356533	0.627741	Proteobacteria	Gammaproteobacteria	Enterobacteriales	Enterobacteriaceae
New.CleanUp.ReferenceOTU939	9	9	116	135	0	0	Inf	1	1	-0.300887	2.4163	0.357985	0.629402	Proteobacteria	Gammaproteobacteria	Oceanospirillales	Halomonadaceae	Halomonas
584873	1	2	1	2	2.18465	0.0940371	151.255	1	1	-0.208782	1.18799	0.359154	0.629977	Firmicutes	Bacilli	Bacillales	Paenibacillaceae	Paenibacillus
572275	1	2	1	3	2.18465	0.0940371	151.255	1	1	-0.256377	-0.508292	0.359332	0.629977	Euryarchaeota	Methanomicrobia	Methanosarcinales	Methanosaetaceae	Methanosaeta
521277	1	1	7	1	1	0.0113475	88.1249	1	1	0.401621	-0.611765	0.35995	0.630168	Actinobacteria	Actinobacteria	Actinomycetales	Corynebacteriaceae	Corynebacterium
616310	6	5	64	33	0.641679	0.0608511	6.03453	1	1	0.663446	4.35222	0.360929	0.630987	Cyanobacteria	Chloroplast	Streptophyta
New.CleanUp.ReferenceOTU51	2	1	8	1	0.457739	0.00661137	10.6341	1	1	0.291797	4.32962	0.36197	0.631914	Chloroflexi	Chloroflexi	AKIW781
4339774	1	2	2	3	2.18465	0.0940371	151.255	1	1	-0.261788	2.34752	0.364516	0.635459	Acidobacteria	Solibacteres	Solibacterales
322927	1	4	5	14	5.75909	0.410164	352.763	0.294118	1	-0.499781	0.2287	0.365029	0.635459	Proteobacteria	Gammaproteobacteria	Pseudomonadales	Moraxellaceae	Acinetobacter
164352	1	1	6	1	1	0.0113475	88.1249	1	1	0.363974	-1.8165	0.366661	0.637403	[Thermi]	Deinococci	Deinococcales	Trueperaceae	Truepera
537664	8	7	60	33	0.457739	0.00661137	10.6341	1	1	0.501916	-0.967325	0.367927	0.638704	Proteobacteria	Alphaproteobacteria	Rhizobiales
New.CleanUp.ReferenceOTU141	1	1	1	3	1	0.0113475	88.1249	1	1	-0.263487	2.12182	0.372356	0.645486	Chloroflexi	Chloroflexi	Herpetosiphonales
561171	1	1	7	1	1	0.0113475	88.1249	1	1	0.39101	0.617748	0.373397	0.646224	Firmicutes	Clostridia	Clostridiales	Lachnospiraceae
813272	1	1	1	2	1	0.0113475	88.1249	1	1	-0.209123	2.21303	0.37435	0.646224	Bacteroidetes	[Saprospirae]	[Saprospirales]	Chitinophagaceae	Flavisolibacter
403359	1	1	1	2	1	0.0113475	88.1249	1	1	-0.209123	2.21303	0.37435	0.646224	Gemmatimonadetes	Gemmatimonadetes	Gemmatimonadales
New.CleanUp.ReferenceOTU873	3	2	4	2	0.589561	0.0370543	7.11359	1	1	0.248533	-1.10378	0.375756	0.647747	Proteobacteria	Gammaproteobacteria	Enterobacteriales	Enterobacteriaceae	Erwinia
530046	3	5	37	15	2.37182	0.265176	25.5296	0.637186	1	-0.32226	9.82151	0.376682	0.64834	Chloroflexi	Thermomicrobia	JG30-KF-CM45
New.CleanUp.ReferenceOTU308	9	7	32	25	0	0	5.22053	0.470588	1	0.306606	0.112038	0.377149	0.64834	Proteobacteria	Gammaproteobacteria	Enterobacteriales	Enterobacteriaceae	Erwinia
534204	1	1	1	3	1	0.0113475	88.1249	1	1	-0.273736	1.43011	0.379166	0.650902	Proteobacteria	Gammaproteobacteria	Pseudomonadales	Moraxellaceae	Acinetobacter
New.CleanUp.ReferenceOTU467	2	1	3	1	0.457739	0.00661137	10.6341	1	1	0.245916	0.512678	0.381612	0.65369	Proteobacteria	Gammaproteobacteria	Enterobacteriales	Enterobacteriaceae	Erwinia
New.CleanUp.ReferenceOTU57	8	8	46	37	1	0.0113475	88.1249	1	1	0.347474	0.208381	0.38273	0.65369	Proteobacteria	Gammaproteobacteria	Enterobacteriales	Enterobacteriaceae
657455	2	1	5	1	0.457739	0.00661137	10.6341	1	1	0.156873	4.54359	0.383329	0.65369	Actinobacteria	Actinobacteria	Actinomycetales	Nocardioidaceae
366451	9	9	477	445	0	0	Inf	1	1	0.263252	-1.80758	0.38397	0.65369	Proteobacteria	Gammaproteobacteria	Enterobacteriales	Enterobacteriaceae
610486	3	1	4	2	0.269766	0.00424965	4.36986	0.576471	1	0.277677	0.183799	0.383987	0.65369	Proteobacteria	Betaproteobacteria	Burkholderiales	Comamonadaceae	Acidovorax
667570	2	1	3	1	0.457739	0.00661137	10.6341	1	1	0.231345	1.36335	0.384062	0.65369	Proteobacteria	Gammaproteobacteria	Enterobacteriales	Enterobacteriaceae	Serratia
939892	9	9	1192	1301	0	0	Inf	1	1	-0.149792	0.789089	0.384492	0.65369	Proteobacteria	Gammaproteobacteria	Oceanospirillales	Halomonadaceae	Halomonas
835594	3	2	16	4	0.589561	0.0370543	7.11359	1	1	0.279843	6.75545	0.386145	0.655133	Proteobacteria	Alphaproteobacteria	Rhizobiales	Bradyrhizobiaceae	Balneimonas
288283	4	6	16	17	2.37182	0.265176	25.5296	0.637186	1	-0.375046	5.01529	0.386401	0.655133	Proteobacteria	Alphaproteobacteria	Caulobacterales	Caulobacteraceae
758640	9	9	228	245	0	0	Inf	1	1	-0.185142	0.65197	0.387603	0.65627	Proteobacteria	Gammaproteobacteria	Oceanospirillales	Halomonadaceae	Halomonas
581021	8	3	18	13	0.0754493	0.00122006	0.998219	0.0497738	1	0.384831	0.144406	0.388215	0.656407	Proteobacteria	Gammaproteobacteria	Enterobacteriales	Enterobacteriaceae
New.CleanUp.ReferenceOTU865	3	1	6	3	0.269766	0.00424965	4.36986	0.576471	1	0.341089	1.15348	0.389421	0.657547	Cyanobacteria	Chloroplast	Streptophyta
866365	9	9	1202	452	0	0	Inf	1	1	0.588008	4.08723	0.391722	0.66053	Proteobacteria	Alphaproteobacteria	Caulobacterales	Caulobacteraceae
New.CleanUp.ReferenceOTU136	9	7	25	17	0	0	5.22053	0.470588	1	0.256834	1.45988	0.395344	0.66446	Proteobacteria	Gammaproteobacteria	Enterobacteriales	Enterobacteriaceae
New.CleanUp.ReferenceOTU482	5	5	7	14	1	0.108989	9.17526	1	1	-0.354003	1.00144	0.395568	0.66446	Proteobacteria	Gammaproteobacteria	Pseudomonadales	Moraxellaceae	Acinetobacter
1032653	3	1	4	2	0.269766	0.00424965	4.36986	0.576471	1	0.250456	1.82256	0.396723	0.66446	Actinobacteria	Thermoleophilia	Solirubrobacterales	Solirubrobacteraceae
783719	3	1	4	2	0.269766	0.00424965	4.36986	0.576471	1	0.264834	1.03973	0.397167	0.66446	Proteobacteria	Betaproteobacteria	Burkholderiales	Comamonadaceae
100497	1	2	1	2	2.18465	0.0940371	151.255	1	1	-0.198829	0.767181	0.39773	0.66446	Proteobacteria	Gammaproteobacteria	Enterobacteriales	Enterobacteriaceae
New.CleanUp.ReferenceOTU854	1	2	1	2	2.18465	0.0940371	151.255	1	1	-0.198829	0.767181	0.39773	0.66446	Proteobacteria	Alphaproteobacteria	Caulobacterales	Caulobacteraceae
812921	7	7	28	39	1	0.0568788	17.5812	1	1	-0.408313	4.21845	0.397816	0.66446	Proteobacteria	Alphaproteobacteria	Rhodobacterales	Rhodobacteraceae	Paracoccus
103166	4	3	7	4	0.641679	0.0608511	6.03453	1	1	0.284563	0.393749	0.39968	0.666672	Proteobacteria	Gammaproteobacteria	Enterobacteriales	Enterobacteriaceae
824146	8	7	15	21	0.457739	0.00661137	10.6341	1	1	-0.283789	0.775949	0.401452	0.668376	Proteobacteria	Alphaproteobacteria	Sphingomonadales	Sphingomonadaceae	Sphingomonas
New.CleanUp.ReferenceOTU634	1	1	1	3	1	0.0113475	88.1249	1	1	-0.256525	1.6521	0.402747	0.668376	Cyanobacteria	Chloroplast	Streptophyta
New.CleanUp.ReferenceOTU931	1	1	9	1	1	0.0113475	88.1249	1	1	0.244392	5.82018	0.402771	0.668376	Chloroflexi	Thermomicrobia	JG30-KF-CM45
New.CleanUp.ReferenceOTU753	5	3	7	4	0.421618	0.0391702	3.77108	0.637186	1	0.259108	0.64073	0.402864	0.668376	Proteobacteria	Gammaproteobacteria	Enterobacteriales	Enterobacteriaceae
New.CleanUp.ReferenceOTU762	2	1	7	1	0.457739	0.00661137	10.6341	1	1	0.218445	4.65364	0.404729	0.67057	Acidobacteria	[Chloracidobacteria]	RB41	Ellin6075
1048497	1	2	3	3	2.18465	0.0940371	151.255	1	1	-0.20209	4.14726	0.405297	0.670613	Proteobacteria	Alphaproteobacteria	Sphingomonadales	Sphingomonadaceae	Kaistobacter
509047	3	3	18	5	1	0.0919022	10.8811	1	1	0.425398	3.68706	0.409746	0.677067	Proteobacteria	Alphaproteobacteria	Caulobacterales	Caulobacteraceae	Brevundimonas
849118	2	3	2	3	1.69618	0.140576	26.9874	1	1	-0.181569	2.03865	0.410304	0.677083	Proteobacteria	Alphaproteobacteria	Rhizobiales	Hyphomicrobiaceae	Devosia
88754	2	1	12	3	0.457739	0.00661137	10.6341	1	1	0.201327	7.30304	0.415121	0.684119	Proteobacteria	Alphaproteobacteria	Rhodospirillales	Acetobacteraceae	NA
868791	2	1	3	1	0.457739	0.00661137	10.6341	1	1	0.18576	2.51132	0.416869	0.686086	Proteobacteria	Alphaproteobacteria	Sphingomonadales	Sphingomonadaceae	Sphingomonas
1037111	1	1	2	3	1	0.0113475	88.1249	1	1	-0.219804	3.61911	0.419515	0.689522	Bacteroidetes	[Saprospirae]	[Saprospirales]	Chitinophagaceae	Flavisolibacter
922761	9	9	220917	209440	0	0	Inf	1	1	0.119042	-0.857918	0.423762	0.695577	Proteobacteria	Gammaproteobacteria	Enterobacteriales	Enterobacteriaceae	Erwinia
112962	2	2	13	3	1	0.0568788	17.5812	1	1	0.163912	7.40539	0.4253	0.696138	Chloroflexi	Chloroflexi	Herpetosiphonales
143392	1	2	2	2	2.18465	0.0940371	151.255	1	1	-0.159819	3.20288	0.425793	0.696138	Proteobacteria	Alphaproteobacteria	Sphingomonadales	Sphingomonadaceae	Kaistobacter
New.CleanUp.ReferenceOTU793	1	2	2	2	2.18465	0.0940371	151.255	1	1	-0.159819	3.20288	0.425793	0.696138	Acidobacteria	[Chloracidobacteria]	RB41	Ellin6075
579425	9	9	399	617	0	0	Inf	1	1	-0.586555	4.7293	0.426814	0.696558	Proteobacteria	Alphaproteobacteria	Rhizobiales	Hyphomicrobiaceae	Devosia
1009973	1	1	8	1	1	0.0113475	88.1249	1	1	0.223101	5.57917	0.427177	0.696558	Proteobacteria	Alphaproteobacteria	Sphingomonadales	Sphingomonadaceae	Kaistobacter
New.CleanUp.ReferenceOTU226	2	1	2	1	0.457739	0.00661137	10.6341	1	1	0.163669	-1.93174	0.430037	0.700298	Proteobacteria	Gammaproteobacteria	Enterobacteriales	Enterobacteriaceae
567226	1	2	2	2	2.18465	0.0940371	151.255	1	1	-0.16619	3.04667	0.43273	0.703756	Bacteroidetes	Bacteroidia	Bacteroidales	Prevotellaceae	Prevotella
New.CleanUp.ReferenceOTU637	6	3	6	4	0.271771	0.0230711	2.4634	0.346935	1	0.207642	-0.116201	0.434937	0.705685	Proteobacteria	Gammaproteobacteria	Enterobacteriales	Enterobacteriaceae
New.CleanUp.ReferenceOTU75	2	1	3	1	0.457739	0.00661137	10.6341	1	1	0.187164	2.26384	0.435058	0.705685	Cyanobacteria	Chloroplast	Streptophyta
153978	9	7	261	143	0	0	5.22053	0.470588	1	0.66812	4.18988	0.436199	0.706609	Cyanobacteria	Chloroplast	Streptophyta
851442	1	1	10	1	1	0.0113475	88.1249	1	1	0.243686	5.96192	0.436787	0.706635	Firmicutes	Clostridia	Halanaerobiales	Halanaerobiaceae	Halanaerobium
New.CleanUp.ReferenceOTU574	1	1	10	1	1	0.0113475	88.1249	1	1	0.243129	5.95896	0.438351	0.708238	NA	NA	NA	NA	NA
New.CleanUp.ReferenceOTU734	1	2	1	2	2.18465	0.0940371	151.255	1	1	-0.184783	0.406541	0.439257	0.708775	Proteobacteria	Gammaproteobacteria	Enterobacteriales	Enterobacteriaceae	Erwinia
565130	1	1	1	3	1	0.0113475	88.1249	1	1	-0.247157	0.817503	0.441519	0.711496	Actinobacteria	Actinobacteria	Actinomycetales	Micromonosporaceae
298592	2	2	22	3	1	0.0568788	17.5812	1	1	0.468173	1.48646	0.445943	0.7165	Fusobacteria	Fusobacteriia	Fusobacteriales	Fusobacteriaceae	Fusobacterium
927623	2	1	5	2	0.457739	0.00661137	10.6341	1	1	0.258092	2.6938	0.445957	0.7165	Bacteroidetes	Cytophagia	Cytophagales	Cytophagaceae	Hymenobacter
915452	1	4	7	10	5.75909	0.410164	352.763	0.294118	1	-0.392147	-1.59182	0.446363	0.7165	Firmicutes	Clostridia	Clostridiales	Veillonellaceae	Veillonella
209237	2	2	2	2	1	0.0568788	17.5812	1	1	-0.149809	2.45787	0.448462	0.718148	Tenericutes	Mollicutes	Mycoplasmatales	Mycoplasmataceae	Mycoplasma
New.CleanUp.ReferenceOTU241	4	8	8	11	8.69127	0.654997	528.404	0.131222	1	-0.225984	1.19275	0.448552	0.718148	Proteobacteria	Gammaproteobacteria	Enterobacteriales	Enterobacteriaceae
839235	6	5	22	11	0.641679	0.0608511	6.03453	1	1	0.374144	1.12951	0.45365	0.724986	Proteobacteria	Gammaproteobacteria	Aeromonadales	Aeromonadaceae
538601	1	1	1	4	1	0.0113475	88.1249	1	1	-0.260943	-1.26846	0.453996	0.724986	Chloroflexi	Anaerolineae	Anaerolineales	Anaerolinaceae	T78
New.CleanUp.ReferenceOTU543	2	1	4	1	0.457739	0.00661137	10.6341	1	1	0.122633	4.09695	0.455576	0.725367	Actinobacteria	Thermoleophilia	Solirubrobacterales	Patulibacteraceae
4458775	9	9	136	129	0	0	Inf	1	1	0.272052	-3.47517	0.45587	0.725367	Proteobacteria	Gammaproteobacteria	Enterobacteriales	Enterobacteriaceae
New.CleanUp.ReferenceOTU627	1	1	3	4	1	0.0113475	88.1249	1	1	-0.232786	4.45521	0.456097	0.725367	Acidobacteria	Solibacteres	Solibacterales
176591	1	1	4	1	1	0.0113475	88.1249	1	1	0.266319	-0.0816719	0.456582	0.725367	Actinobacteria	Actinobacteria	Actinomycetales	Dermacoccaceae	Dermacoccus
11439	1	1	7	1	1	0.0113475	88.1249	1	1	0.1993	5.30974	0.458417	0.726233	Actinobacteria	Actinobacteria	Actinomycetales	Geodermatophilaceae	NA
253167	1	1	1	2	1	0.0113475	88.1249	1	1	-0.192938	1.47295	0.45871	0.726233	Proteobacteria	Alphaproteobacteria	Rhizobiales	Hyphomicrobiaceae	Rhodoplanes
531515	1	1	9	1	1	0.0113475	88.1249	1	1	0.224898	5.73691	0.45889	0.726233	Actinobacteria	Actinobacteria	Actinomycetales	Nocardioidaceae
New.CleanUp.ReferenceOTU250	2	3	13	7	1.69618	0.140576	26.9874	1	1	-0.233015	7.33905	0.460102	0.727219	Proteobacteria	Betaproteobacteria	Burkholderiales	Comamonadaceae
New.CleanUp.ReferenceOTU910	2	2	47	7	1	0.0568788	17.5812	1	1	0.477659	7.87874	0.461467	0.728446	NA	NA	NA	NA	NA
2020091	4	2	9	5	0.378735	0.0247089	3.94439	0.61991	1	0.323883	0.667678	0.463442	0.73063	Cyanobacteria	Chloroplast	Chlorophyta
829953	1	1	1	4	1	0.0113475	88.1249	1	1	-0.260376	-0.199714	0.465747	0.732396	Spirochaetes	Spirochaetes	Spirochaetales	Spirochaetaceae	Treponema
New.CleanUp.ReferenceOTU524	1	1	1	4	1	0.0113475	88.1249	1	1	-0.260376	-0.199714	0.465747	0.732396	Proteobacteria	Gammaproteobacteria	Pseudomonadales	Pseudomonadaceae	Pseudomonas
1133976	1	2	2	2	2.18465	0.0940371	151.255	1	1	-0.167436	2.67322	0.466756	0.73305	Proteobacteria	Alphaproteobacteria	Sphingomonadales	Sphingomonadaceae	Kaistobacter
746037	2	1	4	1	0.457739	0.00661137	10.6341	1	1	0.142454	3.73475	0.468054	0.734155	Gemmatimonadetes	Gemm-3
249778	2	2	2	2	1	0.0568788	17.5812	1	1	-0.145199	2.35046	0.470745	0.736552	Proteobacteria	Alphaproteobacteria	Rhodospirillales	Acetobacteraceae
365967	1	2	2	2	2.18465	0.0940371	151.255	1	1	-0.17126	2.55499	0.470774	0.736552	Proteobacteria	Alphaproteobacteria	Rhodobacterales	Rhodobacteraceae	Rubellimicrobium
4432362	2	2	2	2	1	0.0568788	17.5812	1	1	-0.147357	2.29839	0.473788	0.737665	Cyanobacteria	Chloroplast	Streptophyta
New.CleanUp.ReferenceOTU670	3	5	15	17	2.37182	0.265176	25.5296	0.637186	1	-0.389201	4.00172	0.474804	0.737665	Proteobacteria	Alphaproteobacteria	Rhodospirillales	Acetobacteraceae
869044	3	3	7	13	1	0.0919022	10.8811	1	1	-0.371782	2.34633	0.475377	0.737665	Proteobacteria	Alphaproteobacteria	Rhizobiales	Methylobacteriaceae
574102	7	5	45	24	0.378735	0.0247089	3.94439	0.61991	1	0.406945	4.83612	0.475555	0.737665	Proteobacteria	Gammaproteobacteria	Pseudomonadales	Moraxellaceae	Enhydrobacter
970318	1	2	1	2	2.18465	0.0940371	151.255	1	1	-0.16714	0.208815	0.477044	0.737665	Firmicutes	Bacilli	Bacillales	Staphylococcaceae	Jeotgalicoccus
1011476	2	1	3	1	0.457739	0.00661137	10.6341	1	1	0.182715	1.78691	0.477678	0.737665	Actinobacteria	Acidimicrobiia	Acidimicrobiales	C111
4370817	2	1	4	1	0.457739	0.00661137	10.6341	1	1	0.154034	3.51959	0.478134	0.737665	Gemmatimonadetes	Gemmatimonadetes	Gemmatimonadales
4365595	2	1	4	1	0.457739	0.00661137	10.6341	1	1	0.154034	3.51959	0.478134	0.737665	BRC1	PRR-11
New.CleanUp.ReferenceOTU571	2	1	2	1	0.457739	0.00661137	10.6341	1	1	0.166712	-0.10522	0.480127	0.737665	Actinobacteria	Thermoleophilia	Solirubrobacterales	Patulibacteraceae	Patulibacter
New.CleanUp.ReferenceOTU706	3	2	4	2	0.589561	0.0370543	7.11359	1	1	0.197283	1.05949	0.480901	0.737665	Proteobacteria	Gammaproteobacteria	Enterobacteriales	Enterobacteriaceae
328033	1	1	1	2	1	0.0113475	88.1249	1	1	-0.17505	1.9478	0.481119	0.737665	Proteobacteria	Alphaproteobacteria	Rhodospirillales	Acetobacteraceae
720353	1	2	1	2	2.18465	0.0940371	151.255	1	1	-0.16547	0.0999949	0.481948	0.737665	Proteobacteria	Betaproteobacteria	Burkholderiales	Comamonadaceae	Acidovorax
364155	3	2	36	8	0.589561	0.0370543	7.11359	1	1	0.24248	10.0496	0.482348	0.737665	Proteobacteria	Alphaproteobacteria	Sphingomonadales	Sphingomonadaceae	Kaistobacter
New.CleanUp.ReferenceOTU232	2	1	2	1	0.457739	0.00661137	10.6341	1	1	0.164291	-0.0822321	0.483983	0.737665	Proteobacteria	Gammaproteobacteria	Pseudomonadales	Moraxellaceae	Acinetobacter
220653	2	2	46	8	1	0.0568788	17.5812	1	1	0.232624	11.4444	0.484092	0.737665	Proteobacteria	Alphaproteobacteria	Rhodobacterales	Rhodobacteraceae	Rubellimicrobium
345658	1	2	1	2	2.18465	0.0940371	151.255	1	1	-0.163678	0.295868	0.484387	0.737665	Firmicutes	Clostridia	Clostridiales	Lachnospiraceae
337379	1	2	1	2	2.18465	0.0940371	151.255	1	1	-0.163678	0.295868	0.484387	0.737665	Firmicutes	Clostridia	Clostridiales	Clostridiaceae
1062748	1	2	1	2	2.18465	0.0940371	151.255	1	1	-0.163678	0.295868	0.484387	0.737665	Actinobacteria	Actinobacteria	Actinomycetales	Mycobacteriaceae	Mycobacterium
New.CleanUp.ReferenceOTU90	3	1	5	2	0.269766	0.00424965	4.36986	0.576471	1	0.199924	3.00561	0.484565	0.737665	Proteobacteria	Gammaproteobacteria	Enterobacteriales	Enterobacteriaceae
165827	6	5	70	26	0.641679	0.0608511	6.03453	1	1	0.32026	10.5914	0.484649	0.737665	Proteobacteria	Alphaproteobacteria	Rhodobacterales	Rhodobacteraceae	Rubellimicrobium
New.CleanUp.ReferenceOTU95	1	2	1	2	2.18465	0.0940371	151.255	1	1	-0.163991	-0.065449	0.484652	0.737665	Proteobacteria	Gammaproteobacteria	Oceanospirillales	Halomonadaceae	Halomonas
1901956	1	2	1	2	2.18465	0.0940371	151.255	1	1	-0.163738	-0.0484733	0.485242	0.737665	Proteobacteria	Alphaproteobacteria	Rhodospirillales	Acetobacteraceae
213063	1	2	1	2	2.18465	0.0940371	151.255	1	1	-0.161883	-0.590689	0.485921	0.737665	Proteobacteria	Alphaproteobacteria	Rhizobiales	Bradyrhizobiaceae
948180	5	5	12	5	1	0.108989	9.17526	1	1	0.197785	3.89522	0.486035	0.737665	Actinobacteria	Actinobacteria	Actinomycetales	Microbacteriaceae
New.CleanUp.ReferenceOTU942	1	2	1	2	2.18465	0.0940371	151.255	1	1	-0.163082	-0.19186	0.486581	0.737665	Proteobacteria	Gammaproteobacteria	Enterobacteriales	Enterobacteriaceae
1109477	2	1	2	1	0.457739	0.00661137	10.6341	1	1	0.162906	0.205249	0.487002	0.737665	Acidobacteria	Acidobacteriia	Acidobacteriales	Acidobacteriaceae
1057526	1	2	5	10	2.18465	0.0940371	151.255	1	1	-0.369364	3.10016	0.488545	0.738271	Proteobacteria	Alphaproteobacteria	Rhizobiales	Hyphomicrobiaceae	Devosia
819027	2	2	4	3	1	0.0568788	17.5812	1	1	-0.141821	4.48557	0.488597	0.738271	Proteobacteria	Alphaproteobacteria	Rhodospirillales	Rhodospirillaceae	Skermanella
New.CleanUp.ReferenceOTU8	2	1	2	1	0.457739	0.00661137	10.6341	1	1	0.161539	-0.386315	0.489397	0.738577	Cyanobacteria	Chloroplast	Streptophyta
12574	1	2	1	2	2.18465	0.0940371	151.255	1	1	-0.160353	-0.400253	0.49257	0.742459	Actinobacteria	Actinobacteria	Actinomycetales	Actinomycetaceae	Actinomyces
689950	2	1	2	1	0.457739	0.00661137	10.6341	1	1	0.158977	-0.560987	0.494341	0.744222	Actinobacteria	Actinobacteria	Actinomycetales	Nocardiaceae	Rhodococcus
887059	1	1	3	1	1	0.0113475	88.1249	1	1	0.212129	-1.20237	0.495619	0.745237	Proteobacteria	Gammaproteobacteria	Pseudomonadales	Moraxellaceae	Enhydrobacter
New.CleanUp.ReferenceOTU683	6	4	9	6	0.421618	0.0391702	3.77108	0.637186	1	0.205672	-1.92175	0.496709	0.745969	Proteobacteria	Gammaproteobacteria	Enterobacteriales	Enterobacteriaceae
1793401	9	9	23140	14337	0	0	Inf	1	1	0.81276	8.44579	0.497633	0.746449	Cyanobacteria	Chloroplast	Streptophyta
4332034	1	1	6	1	1	0.0113475	88.1249	1	1	0.172317	5.00429	0.499813	0.748455	Proteobacteria	Betaproteobacteria	Burkholderiales
1787644	8	7	851	463	0.457739	0.00661137	10.6341	1	1	0.692451	6.36308	0.500181	0.748455	Cyanobacteria	Chloroplast	Streptophyta
New.CleanUp.ReferenceOTU638	1	2	1	2	2.18465	0.0940371	151.255	1	1	-0.154831	-0.847716	0.500915	0.748647	Proteobacteria	Gammaproteobacteria	Enterobacteriales	Enterobacteriaceae
New.CleanUp.ReferenceOTU217	2	1	3	1	0.457739	0.00661137	10.6341	1	1	0.149329	2.69621	0.502469	0.749321	Chloroflexi	Ellin6529
995960	1	2	1	2	2.18465	0.0940371	151.255	1	1	-0.153967	-0.881756	0.502578	0.749321	Actinobacteria	Actinobacteria	Actinomycetales	Dermabacteraceae	Brachybacterium
New.CleanUp.ReferenceOTU367	1	2	1	2	2.18465	0.0940371	151.255	1	1	-0.153771	-0.738137	0.506249	0.752528	Proteobacteria	Gammaproteobacteria	Enterobacteriales	Enterobacteriaceae
1084865	3	3	4	4	1	0.0919022	10.8811	1	1	-0.180063	2.74175	0.506448	0.752528	Firmicutes	Bacilli	Bacillales	Staphylococcaceae	Staphylococcus
New.CleanUp.ReferenceOTU444	1	2	1	2	2.18465	0.0940371	151.255	1	1	-0.154009	-0.653309	0.507176	0.752528	Proteobacteria	Gammaproteobacteria	Enterobacteriales	Enterobacteriaceae	Erwinia
New.CleanUp.ReferenceOTU906	1	1	1	2	1	0.0113475	88.1249	1	1	-0.178173	1.08452	0.507485	0.752528	NA	NA	NA	NA	NA
New.CleanUp.ReferenceOTU247	6	6	12	17	1	0.0919022	10.8811	1	1	-0.257259	-1.39109	0.507774	0.752528	Proteobacteria	Gammaproteobacteria	Enterobacteriales	Enterobacteriaceae
992354	3	3	3	4	1	0.0919022	10.8811	1	1	-0.179947	1.49817	0.513514	0.759083	Actinobacteria	Actinobacteria	Actinomycetales	Propionibacteriaceae	Propionibacterium
New.CleanUp.ReferenceOTU328	2	1	2	1	0.457739	0.00661137	10.6341	1	1	0.153921	0.296436	0.513893	0.759083	Proteobacteria	Gammaproteobacteria	Pseudomonadales	Moraxellaceae	Acinetobacter
754410	1	1	7	1	1	0.0113475	88.1249	1	1	0.182673	5.22033	0.514548	0.759083	Proteobacteria	Alphaproteobacteria	Sphingomonadales	Sphingomonadaceae
New.CleanUp.ReferenceOTU239	2	3	2	3	1.69618	0.140576	26.9874	1	1	-0.160479	1.07195	0.514654	0.759083	Proteobacteria	Gammaproteobacteria	Oceanospirillales	Halomonadaceae	Halomonas
4461490	8	6	13	19	0.269766	0.00424965	4.36986	0.576471	1	-0.255496	1.47089	0.517578	0.762096	Tenericutes	Mollicutes	Mycoplasmatales	Mycoplasmataceae	Mycoplasma
New.CleanUp.ReferenceOTU979	9	9	5088	4915	0	0	Inf	1	1	0.180164	-0.906933	0.518239	0.762096	Proteobacteria	Gammaproteobacteria	Enterobacteriales	Enterobacteriaceae	Erwinia
278795	1	3	3	3	3.70691	0.228841	235.313	0.576471	1	-0.185005	2.78809	0.518898	0.762096	Actinobacteria	Actinobacteria	Actinomycetales	Nocardiaceae	Rhodococcus
New.CleanUp.ReferenceOTU245	7	6	12	17	0.589561	0.0370543	7.11359	1	1	-0.230591	-0.891278	0.519162	0.762096	Proteobacteria	Gammaproteobacteria	Enterobacteriales	Enterobacteriaceae
New.CleanUp.ReferenceOTU890	2	1	4	2	0.457739	0.00661137	10.6341	1	1	0.227541	-0.28364	0.521213	0.764198	Cyanobacteria	Chloroplast	Streptophyta
570507	2	3	5	7	1.69618	0.140576	26.9874	1	1	-0.25335	3.23731	0.524958	0.768777	Firmicutes	Clostridia	Clostridiales	Lachnospiraceae	Blautia
1134377	1	1	3	1	1	0.0113475	88.1249	1	1	0.19912	-0.712212	0.527686	0.771519	Proteobacteria	Gammaproteobacteria	Enterobacteriales	Enterobacteriaceae	Erwinia
4297698	2	1	2	1	0.457739	0.00661137	10.6341	1	1	0.148896	0.386954	0.528079	0.771519	Proteobacteria	Alphaproteobacteria	Sphingomonadales	Sphingomonadaceae	Sphingomonas
344053	8	9	24	25	Inf	0.0256407	Inf	1	1	-0.211167	1.32541	0.529549	0.772138	Proteobacteria	Gammaproteobacteria	Oceanospirillales	Halomonadaceae	Halomonas
1088254	1	1	1	3	1	0.0113475	88.1249	1	1	-0.196458	0.964108	0.530362	0.772138	Actinobacteria	Actinobacteria	Actinomycetales	Nocardioidaceae
1140357	1	2	2	2	2.18465	0.0940371	151.255	1	1	-0.165925	1.90288	0.530376	0.772138	Actinobacteria	Acidimicrobiia	Acidimicrobiales
4386052	2	3	36	11	1.69618	0.140576	26.9874	1	1	-0.249743	10.066	0.532806	0.774762	Chloroflexi	Thermomicrobia	JG30-KF-CM45
316852	1	2	1	2	2.18465	0.0940371	151.255	1	1	-0.145052	-0.630471	0.53481	0.776763	Proteobacteria	Gammaproteobacteria	Pasteurellales	Pasteurellaceae	Haemophilus
809536	2	1	3	3	0.457739	0.00661137	10.6341	1	1	-0.149366	4.03328	0.538721	0.781525	Bacteroidetes	Cytophagia	Cytophagales	Cytophagaceae	Pontibacter
859313	2	1	2	1	0.457739	0.00661137	10.6341	1	1	0.137222	1.07037	0.540569	0.783286	Actinobacteria	Acidimicrobiia	Acidimicrobiales	C111
New.CleanUp.ReferenceOTU639	3	2	3	2	0.589561	0.0370543	7.11359	1	1	0.154175	-0.556397	0.54188	0.783454	Proteobacteria	Gammaproteobacteria	Enterobacteriales	Enterobacteriaceae	Erwinia
549635	1	1	3	1	1	0.0113475	88.1249	1	1	0.192173	0.771453	0.541953	0.783454	Firmicutes	Clostridia	Clostridiales	Lachnospiraceae	Blautia
154314	1	1	6	2	1	0.0113475	88.1249	1	1	0.261478	-1.95535	0.544951	0.786868	Proteobacteria	Alphaproteobacteria	Rhodospirillales	Acetobacteraceae
992510	3	3	3	4	1	0.0919022	10.8811	1	1	-0.162704	1.57125	0.547202	0.789197	Proteobacteria	Alphaproteobacteria	Sphingomonadales	Sphingomonadaceae	Sphingomonas
New.CleanUp.ReferenceOTU236	2	2	2	2	1	0.0568788	17.5812	1	1	-0.136604	1.81074	0.549595	0.791725	Proteobacteria	Gammaproteobacteria	Enterobacteriales	Enterobacteriaceae
New.CleanUp.ReferenceOTU648	2	1	2	1	0.457739	0.00661137	10.6341	1	1	0.128402	1.436	0.550979	0.792794	Proteobacteria	Gammaproteobacteria	Oceanospirillales	Halomonadaceae	Halomonas
New.CleanUp.ReferenceOTU503	1	1	1	2	1	0.0113475	88.1249	1	1	-0.159237	1.06314	0.552654	0.79428	Proteobacteria	Alphaproteobacteria	Rhizobiales	Hyphomicrobiaceae	Devosia
585817	7	9	51	21	Inf	0.191552	Inf	0.470588	1	0.289241	2.19106	0.554317	0.794893	Proteobacteria	Gammaproteobacteria	Pseudomonadales	Moraxellaceae	Acinetobacter
156477	1	1	4	4	1	0.0113475	88.1249	1	1	-0.187694	4.96566	0.555976	0.794893	Actinobacteria	Actinobacteria	Actinomycetales	Geodermatophilaceae	Geodermatophilus
808758	1	1	5	1	1	0.0113475	88.1249	1	1	0.141167	4.65167	0.55713	0.794893	Proteobacteria	Alphaproteobacteria	Sphingomonadales	Sphingomonadaceae
996116	1	1	5	1	1	0.0113475	88.1249	1	1	0.141167	4.65167	0.55713	0.794893	Actinobacteria	Actinobacteria	Actinomycetales	Nocardioidaceae
5778	1	1	5	1	1	0.0113475	88.1249	1	1	0.141167	4.65167	0.55713	0.794893	Proteobacteria	Alphaproteobacteria	Rhodobacterales	Rhodobacteraceae	Paracoccus
176468	2	3	2	3	1.69618	0.140576	26.9874	1	1	-0.145488	0.842073	0.5573	0.794893	Proteobacteria	Gammaproteobacteria	Enterobacteriales	Enterobacteriaceae
4454257	9	9	78	99	0	0	Inf	1	1	-0.184832	-2.72315	0.557582	0.794893	Proteobacteria	Gammaproteobacteria	Enterobacteriales	Enterobacteriaceae
New.CleanUp.ReferenceOTU481	3	1	4	3	0.269766	0.00424965	4.36986	0.576471	1	0.193572	-2.26073	0.558228	0.794896	Cyanobacteria	Chloroplast	Streptophyta
929770	2	1	2	3	0.457739	0.00661137	10.6341	1	1	-0.177565	2.07197	0.561329	0.798203	Actinobacteria	Actinobacteria	Actinomycetales	Micrococcaceae	Nesterenkonia
1646259	4	5	340	95	1.52388	0.173632	14.4729	1	1	-0.53789	13.8811	0.561883	0.798203	Proteobacteria	Alphaproteobacteria	Rickettsiales	mitochondria	NA
447341	2	3	22	4	1.69618	0.140576	26.9874	1	1	0.168086	8.30374	0.562843	0.798203	Acidobacteria	[Chloracidobacteria]	RB41	Ellin6075
985179	1	1	3	3	1	0.0113475	88.1249	1	1	-0.161671	4.27718	0.563134	0.798203	Proteobacteria	Alphaproteobacteria	Sphingomonadales	Erythrobacteraceae
32581	2	2	11	2	1	0.0568788	17.5812	1	1	0.140879	6.32305	0.564791	0.799635	Bacteroidetes	[Saprospirae]	[Saprospirales]	Chitinophagaceae	Flavisolibacter
New.CleanUp.ReferenceOTU770	3	2	3	2	0.589561	0.0370543	7.11359	1	1	0.136058	-1.47061	0.569606	0.8048	Proteobacteria	Gammaproteobacteria	Enterobacteriales	Enterobacteriaceae
New.CleanUp.ReferenceOTU116	5	4	18	12	0.65622	0.0690944	5.7593	1	1	0.290482	-0.737846	0.569741	0.8048	Cyanobacteria	Chloroplast	Streptophyta
136395	3	2	3	2	0.589561	0.0370543	7.11359	1	1	0.141944	0.484803	0.572412	0.80765	Proteobacteria	Betaproteobacteria	Burkholderiales	Comamonadaceae
1106471	2	1	2	1	0.457739	0.00661137	10.6341	1	1	0.122368	1.37043	0.574667	0.809906	Actinobacteria	Actinobacteria	Actinomycetales	Nocardioidaceae
301554	1	1	2	2	1	0.0113475	88.1249	1	1	-0.128121	3.38959	0.57834	0.812304	Actinobacteria	Actinobacteria	Actinomycetales	Nocardioidaceae
New.CleanUp.ReferenceOTU363	1	1	2	2	1	0.0113475	88.1249	1	1	-0.128121	3.38959	0.57834	0.812304	Chloroflexi	Thermomicrobia	JG30-KF-CM45
New.CleanUp.ReferenceOTU962	1	1	2	2	1	0.0113475	88.1249	1	1	-0.128121	3.38959	0.57834	0.812304	Proteobacteria	Alphaproteobacteria	Rhodobacterales	Rhodobacteraceae	Rubellimicrobium
821080	9	9	1068	1284	0	0	Inf	1	1	-0.267001	3.428	0.580719	0.814721	Proteobacteria	Gammaproteobacteria	Enterobacteriales	Enterobacteriaceae
New.CleanUp.ReferenceOTU953	2	1	2	1	0.457739	0.00661137	10.6341	1	1	0.127978	0.739276	0.582473	0.816255	WWE1	[Cloacamonae]	[Cloacamonales]	[Cloacamonaceae]	W22
137550	1	1	5	1	1	0.0113475	88.1249	1	1	0.19171	2.80973	0.587724	0.822358	Chloroflexi	Chloroflexi	Chloroflexales	NA	NA
2336269	1	1	13	2	1	0.0113475	88.1249	1	1	0.183164	6.91336	0.589152	0.822358	Bacteroidetes	[Saprospirae]	[Saprospirales]	Chitinophagaceae	Flavisolibacter
334185	2	1	4	1	0.457739	0.00661137	10.6341	1	1	0.144378	2.75441	0.589428	0.822358	Proteobacteria	Betaproteobacteria	Burkholderiales	Oxalobacteraceae
250794	1	1	5	1	1	0.0113475	88.1249	1	1	0.192184	2.72149	0.589489	0.822358	Acidobacteria	Acidobacteriia	Acidobacteriales	Acidobacteriaceae	Terriglobus
1107335	2	1	2	1	0.457739	0.00661137	10.6341	1	1	0.122698	0.993746	0.590222	0.822451	Proteobacteria	Gammaproteobacteria	Pseudomonadales	Moraxellaceae	Acinetobacter
New.CleanUp.ReferenceOTU916	9	9	594	635	0	0	Inf	1	1	0.441054	-2.26063	0.593397	0.823083	Proteobacteria	Betaproteobacteria	Burkholderiales	Oxalobacteraceae	Ralstonia
902334	2	3	7	4	1.69618	0.140576	26.9874	1	1	-0.153496	4.87777	0.593429	0.823083	Actinobacteria	Actinobacteria	Actinomycetales	Mycobacteriaceae	Mycobacterium
813418	1	1	2	2	1	0.0113475	88.1249	1	1	-0.131491	3.14985	0.594347	0.823083	Proteobacteria	Alphaproteobacteria	Sphingomonadales	Sphingomonadaceae
111155	9	9	43	43	0	0	Inf	1	1	-0.189303	0.928372	0.594421	0.823083	Proteobacteria	Gammaproteobacteria	Oceanospirillales	Halomonadaceae	Halomonas
5547	1	2	3	3	2.18465	0.0940371	151.255	1	1	-0.171674	2.75187	0.595512	0.823083	Proteobacteria	Alphaproteobacteria	Caulobacterales	Caulobacteraceae
114587	2	1	3	1	0.457739	0.00661137	10.6341	1	1	0.0968569	3.1834	0.596079	0.823083	Actinobacteria	Actinobacteria	Actinomycetales	Pseudonocardiaceae	Pseudonocardia
1148341	2	1	3	1	0.457739	0.00661137	10.6341	1	1	0.0968569	3.1834	0.596079	0.823083	Bacteroidetes	Cytophagia	Cytophagales	Cytophagaceae
New.CleanUp.ReferenceOTU1001	2	1	3	1	0.457739	0.00661137	10.6341	1	1	0.0968569	3.1834	0.596079	0.823083	Proteobacteria	Betaproteobacteria	Burkholderiales	Comamonadaceae
369013	2	3	2	3	1.69618	0.140576	26.9874	1	1	-0.132651	0.563618	0.596668	0.823083	Firmicutes	Bacilli	Lactobacillales	Carnobacteriaceae	Carnobacterium
533277	4	5	6	6	1.52388	0.173632	14.4729	1	1	-0.137605	2.64142	0.598191	0.824263	Firmicutes	Bacilli	Lactobacillales	Streptococcaceae	Streptococcus
406145	2	1	12	2	0.457739	0.00661137	10.6341	1	1	0.225038	4.65614	0.600842	0.826994	Proteobacteria	Gammaproteobacteria	Pseudomonadales	Pseudomonadaceae	Pseudomonas
1101451	5	5	20	21	1	0.108989	9.17526	1	1	-0.281087	3.3946	0.60197	0.827625	Actinobacteria	Actinobacteria	Actinomycetales	Micrococcaceae	Micrococcus
555506	2	1	3	1	0.457739	0.00661137	10.6341	1	1	0.0784884	3.52113	0.605187	0.830702	Bacteroidetes	Cytophagia	Cytophagales	Cytophagaceae
223097	2	2	15	9	1	0.0568788	17.5812	1	1	-0.180238	8.30903	0.606539	0.830702	Proteobacteria	Betaproteobacteria	Burkholderiales	Oxalobacteraceae
467605	6	7	68	47	1.69618	0.140576	26.9874	1	1	-0.297856	7.80702	0.610027	0.830702	Cyanobacteria	Chloroplast	Streptophyta
550937	2	1	7	2	0.457739	0.00661137	10.6341	1	1	0.160511	4.79837	0.610162	0.830702	Chloroflexi	Gitt-GS-136
44941	4	6	28	36	2.37182	0.265176	25.5296	0.637186	1	-0.319263	5.19502	0.611577	0.830702	Actinobacteria	Actinobacteria	Actinomycetales	Micrococcaceae	Nesterenkonia
513552	1	1	2	1	1	0.0113475	88.1249	1	1	0.135166	-1.04945	0.611615	0.830702	Firmicutes	Clostridia	Clostridiales	Veillonellaceae	Anaerovibrio
2427929	2	2	19	7	1	0.0568788	17.5812	1	1	-0.160367	8.68916	0.611894	0.830702	Proteobacteria	Alphaproteobacteria	Rhizobiales	Bradyrhizobiaceae
New.CleanUp.ReferenceOTU825	1	1	2	6	1	0.0113475	88.1249	1	1	-0.224038	-0.863642	0.614017	0.830702	Cyanobacteria	Chloroplast	Chlorophyta
954340	1	1	5	1	1	0.0113475	88.1249	1	1	0.127185	4.54682	0.614497	0.830702	Actinobacteria	Actinobacteria	Actinomycetales	Nocardioidaceae
2426771	3	2	4	2	0.589561	0.0370543	7.11359	1	1	0.110838	2.83191	0.616097	0.830702	Proteobacteria	Alphaproteobacteria	Rickettsiales	mitochondria	NA
140764	3	2	3	2	0.589561	0.0370543	7.11359	1	1	0.12464	-0.801618	0.616644	0.830702	Proteobacteria	Gammaproteobacteria	Oceanospirillales	Halomonadaceae	Halomonas
888037	1	1	2	2	1	0.0113475	88.1249	1	1	-0.131389	2.85393	0.61765	0.830702	Bacteroidetes	Cytophagia	Cytophagales	Cytophagaceae	Hymenobacter
952388	2	2	7	2	1	0.0568788	17.5812	1	1	0.115994	4.95633	0.625977	0.830702	Proteobacteria	Alphaproteobacteria	Rhodobacterales	Rhodobacteraceae	Rubellimicrobium
New.CleanUp.ReferenceOTU984	1	2	8	4	2.18465	0.0940371	151.255	1	1	-0.17038	5.72989	0.626235	0.830702	Bacteroidetes	[Saprospirae]	[Saprospirales]	Chitinophagaceae	Flavisolibacter
354510	1	1	1	1	1	0.0113475	88.1249	1	1	-0.0808354	2.13859	0.627059	0.830702	Proteobacteria	Betaproteobacteria	Burkholderiales
195654	1	1	1	1	1	0.0113475	88.1249	1	1	-0.0808354	2.13859	0.627059	0.830702	Actinobacteria	Actinobacteria	Actinomycetales	Bogoriellaceae	Georgenia
693131	1	1	1	1	1	0.0113475	88.1249	1	1	-0.0808354	2.13859	0.627059	0.830702	Gemmatimonadetes	Gemm-3
352211	1	1	1	1	1	0.0113475	88.1249	1	1	-0.0808354	2.13859	0.627059	0.830702	Proteobacteria	Alphaproteobacteria	Sphingomonadales	Sphingomonadaceae
813938	1	1	1	1	1	0.0113475	88.1249	1	1	-0.0808354	2.13859	0.627059	0.830702	Proteobacteria	Alphaproteobacteria	Sphingomonadales	Sphingomonadaceae	Kaistobacter
260920	1	1	1	1	1	0.0113475	88.1249	1	1	-0.0808354	2.13859	0.627059	0.830702	Proteobacteria	Alphaproteobacteria	Rhodospirillales	Rhodospirillaceae	Azospirillum
333628	1	1	1	1	1	0.0113475	88.1249	1	1	-0.0808354	2.13859	0.627059	0.830702	Proteobacteria	Gammaproteobacteria	Xanthomonadales	Xanthomonadaceae	Lysobacter
194558	1	1	1	1	1	0.0113475	88.1249	1	1	-0.0808354	2.13859	0.627059	0.830702	Proteobacteria	Alphaproteobacteria	Rhodospirillales	Acetobacteraceae
772100	1	1	1	1	1	0.0113475	88.1249	1	1	-0.0808354	2.13859	0.627059	0.830702	Bacteroidetes	Cytophagia	Cytophagales	Cytophagaceae	Pontibacter
697211	1	1	1	1	1	0.0113475	88.1249	1	1	-0.0808354	2.13859	0.627059	0.830702	[Thermi]	Deinococci	Deinococcales	Deinococcaceae	Deinococcus
309002	1	1	1	1	1	0.0113475	88.1249	1	1	-0.0808354	2.13859	0.627059	0.830702	Acidobacteria	Acidobacteria-6	iii1-15
367995	1	1	1	1	1	0.0113475	88.1249	1	1	-0.0808354	2.13859	0.627059	0.830702	Proteobacteria	Alphaproteobacteria	Sphingomonadales	Sphingomonadaceae	Kaistobacter
274150	1	1	1	1	1	0.0113475	88.1249	1	1	-0.0808354	2.13859	0.627059	0.830702	Proteobacteria	Alphaproteobacteria	Rhizobiales	Beijerinckiaceae
New.CleanUp.ReferenceOTU124	1	1	1	1	1	0.0113475	88.1249	1	1	-0.0808354	2.13859	0.627059	0.830702	[Thermi]	Deinococci	Deinococcales	Deinococcaceae	Deinococcus
New.CleanUp.ReferenceOTU237	1	1	1	1	1	0.0113475	88.1249	1	1	-0.0808354	2.13859	0.627059	0.830702	TM7	TM7-3
New.CleanUp.ReferenceOTU687	1	1	1	1	1	0.0113475	88.1249	1	1	-0.0808354	2.13859	0.627059	0.830702	Proteobacteria	Deltaproteobacteria	Bdellovibrionales	Bacteriovoracaceae
New.CleanUp.ReferenceOTU719	1	1	1	1	1	0.0113475	88.1249	1	1	-0.0808354	2.13859	0.627059	0.830702	Chloroflexi	Chloroflexi	Chloroflexales	Chloroflexaceae	Chloronema
New.CleanUp.ReferenceOTU724	1	1	1	1	1	0.0113475	88.1249	1	1	-0.0808354	2.13859	0.627059	0.830702	Actinobacteria	Actinobacteria	Actinomycetales	Kineosporiaceae	NA
New.CleanUp.ReferenceOTU777	1	1	1	1	1	0.0113475	88.1249	1	1	-0.0808354	2.13859	0.627059	0.830702	Chloroflexi	Chloroflexi	Chloroflexales	Chloroflexaceae	Chloronema
New.CleanUp.ReferenceOTU1013	1	1	1	1	1	0.0113475	88.1249	1	1	-0.0808354	2.13859	0.627059	0.830702	Proteobacteria	Betaproteobacteria	Burkholderiales	Oxalobacteraceae
New.CleanUp.ReferenceOTU676	7	7	15	13	1	0.0568788	17.5812	1	1	0.144973	-1.89926	0.63084	0.830813	Proteobacteria	Gammaproteobacteria	Enterobacteriales	Enterobacteriaceae
564163	9	9	541	425	0	0	Inf	1	1	0.231976	2.79748	0.633911	0.830813	Cyanobacteria	Chloroplast	Stramenopiles
942534	1	1	1	2	1	0.0113475	88.1249	1	1	-0.126594	0.946354	0.635172	0.830813	Proteobacteria	Betaproteobacteria	Neisseriales	Neisseriaceae	Neisseria
241487	1	1	1	1	1	0.0113475	88.1249	1	1	-0.0829288	1.99201	0.636191	0.830813	Actinobacteria	Actinobacteria	Actinomycetales
573326	1	1	1	1	1	0.0113475	88.1249	1	1	-0.0829288	1.99201	0.636191	0.830813	Bacteroidetes	Flavobacteriia	Flavobacteriales	[Weeksellaceae]	Chryseobacterium
575557	1	1	1	1	1	0.0113475	88.1249	1	1	-0.0829288	1.99201	0.636191	0.830813	Firmicutes	Erysipelotrichi	Erysipelotrichales	Erysipelotrichaceae	Coprobacillus
New.CleanUp.ReferenceOTU733	1	1	1	1	1	0.0113475	88.1249	1	1	-0.0829288	1.99201	0.636191	0.830813	Proteobacteria	Alphaproteobacteria	Rhodospirillales	Acetobacteraceae
4302302	1	1	1	1	1	0.0113475	88.1249	1	1	-0.0829616	1.98734	0.636554	0.830813	Proteobacteria	Alphaproteobacteria	Rhizobiales	Beijerinckiaceae
107418	1	1	1	1	1	0.0113475	88.1249	1	1	-0.0829616	1.98734	0.636554	0.830813	Chlorobi	OPB56
237600	1	1	1	1	1	0.0113475	88.1249	1	1	-0.0829616	1.98734	0.636554	0.830813	Bacteroidetes	[Rhodothermi]	[Rhodothermales]	Rhodothermaceae	Rubricoccus
635391	1	1	1	1	1	0.0113475	88.1249	1	1	-0.0829616	1.98734	0.636554	0.830813	Bacteroidetes	Sphingobacteriia	Sphingobacteriales	Sphingobacteriaceae
561245	1	1	1	1	1	0.0113475	88.1249	1	1	-0.0829616	1.98734	0.636554	0.830813	Proteobacteria	Alphaproteobacteria	Sphingomonadales	Sphingomonadaceae	Kaistobacter
New.CleanUp.ReferenceOTU382	1	1	1	1	1	0.0113475	88.1249	1	1	-0.0829616	1.98734	0.636554	0.830813	Cyanobacteria	Chloroplast	Streptophyta
New.CleanUp.ReferenceOTU796	1	1	1	1	1	0.0113475	88.1249	1	1	-0.0829616	1.98734	0.636554	0.830813	Gemmatimonadetes	Gemmatimonadetes	Gemmatimonadales
300136	1	1	4	1	1	0.0113475	88.1249	1	1	0.153145	2.56734	0.637358	0.830986	Firmicutes	Clostridia	Clostridiales	Lachnospiraceae	NA
1087496	2	2	4	2	1	0.0568788	17.5812	1	1	0.149163	1.09287	0.639871	0.831416	Proteobacteria	Alphaproteobacteria	Sphingomonadales	Sphingomonadaceae	Sphingomonas
137991	1	1	4	1	1	0.0113475	88.1249	1	1	0.104324	4.23461	0.641051	0.831416	Actinobacteria	Actinobacteria	Actinomycetales
859157	1	1	4	1	1	0.0113475	88.1249	1	1	0.104324	4.23461	0.641051	0.831416	Actinobacteria	Acidimicrobiia	Acidimicrobiales	C111
277776	1	1	4	1	1	0.0113475	88.1249	1	1	0.104324	4.23461	0.641051	0.831416	Bacteroidetes	Cytophagia	Cytophagales	Cytophagaceae	Rhodocytophaga
New.CleanUp.ReferenceOTU707	1	1	4	1	1	0.0113475	88.1249	1	1	0.104324	4.23461	0.641051	0.831416	TM7	TM7-1
New.CleanUp.ReferenceOTU135	3	2	5	3	0.589561	0.0370543	7.11359	1	1	0.114542	3.52783	0.643215	0.832637	Actinobacteria	Actinobacteria	Actinomycetales	Cellulomonadaceae	Cellulomonas
New.CleanUp.ReferenceOTU492	2	1	12	2	0.457739	0.00661137	10.6341	1	1	0.141636	6.42853	0.64387	0.832637	Acidobacteria	iii1-8	DS-18
New.CleanUp.ReferenceOTU728	8	7	22	18	0.457739	0.00661137	10.6341	1	1	0.156462	0.654295	0.644013	0.832637	Proteobacteria	Gammaproteobacteria	Enterobacteriales	Enterobacteriaceae	Erwinia
869089	1	2	3	2	2.18465	0.0940371	151.255	1	1	-0.100094	3.81655	0.64643	0.833317	Actinobacteria	Actinobacteria	Actinomycetales	Sporichthyaceae
739387	1	1	1	2	1	0.0113475	88.1249	1	1	-0.124166	0.492918	0.646562	0.833317	Firmicutes	Clostridia	Clostridiales	Lachnospiraceae
New.CleanUp.ReferenceOTU856	1	1	1	2	1	0.0113475	88.1249	1	1	-0.124166	0.492918	0.646562	0.833317	Cyanobacteria	Chloroplast	Streptophyta
New.CleanUp.ReferenceOTU622	1	1	3	3	1	0.0113475	88.1249	1	1	-0.158118	3.06669	0.647707	0.833922	Chloroflexi	Chloroflexi	AKIW781
564806	1	2	2	2	2.18465	0.0940371	151.255	1	1	-0.119294	1.97173	0.649071	0.83481	Firmicutes	Clostridia	Clostridiales	Lachnospiraceae
966091	2	2	4	2	1	0.0568788	17.5812	1	1	0.108456	3.43083	0.650305	0.835327	Actinobacteria	Actinobacteria	Actinomycetales	Geodermatophilaceae	Modestobacter
934235	1	1	2	1	1	0.0113475	88.1249	1	1	0.123451	-0.259094	0.650825	0.835327	Proteobacteria	Alphaproteobacteria	Rhizobiales	Beijerinckiaceae	NA
836320	2	3	6	4	1.69618	0.140576	26.9874	1	1	-0.124586	4.72867	0.652208	0.836234	TM7	TM7-1
New.CleanUp.ReferenceOTU735	1	2	2	2	2.18465	0.0940371	151.255	1	1	-0.118662	1.89514	0.653239	0.836688	Proteobacteria	Gammaproteobacteria	Oceanospirillales	Halomonadaceae	Halomonas
745417	9	9	61183	63533	0	0	Inf	1	1	-0.0807798	0.457515	0.654664	0.837645	Proteobacteria	Gammaproteobacteria	Oceanospirillales	Halomonadaceae	Halomonas
781550	3	4	11	8	1.55841	0.165713	16.4335	1	1	-0.16278	5.09856	0.663968	0.846949	Proteobacteria	Alphaproteobacteria	Sphingomonadales	Sphingomonadaceae
657878	1	1	1	2	1	0.0113475	88.1249	1	1	-0.117397	0.34767	0.664668	0.846949	Actinobacteria	Actinobacteria	Actinomycetales	Pseudonocardiaceae
1106674	1	1	2	1	1	0.0113475	88.1249	1	1	0.117043	-0.320705	0.665724	0.846949	Proteobacteria	Betaproteobacteria	Burkholderiales	Comamonadaceae
1053775	1	1	2	1	1	0.0113475	88.1249	1	1	0.117212	0.169074	0.665769	0.846949	Proteobacteria	Alphaproteobacteria	Rhizobiales	Hyphomicrobiaceae	Devosia
347570	1	1	5	1	1	0.0113475	88.1249	1	1	0.114886	4.38998	0.666263	0.846949	Proteobacteria	Gammaproteobacteria	Oceanospirillales	Halomonadaceae	Halomonas
New.CleanUp.ReferenceOTU18	1	1	1	2	1	0.0113475	88.1249	1	1	-0.116867	-0.0180861	0.667011	0.846949	Cyanobacteria	Chloroplast	Streptophyta
New.CleanUp.ReferenceOTU835	9	9	152	168	0	0	Inf	1	1	-0.128071	0.450502	0.667987	0.846949	Proteobacteria	Gammaproteobacteria	Enterobacteriales	Enterobacteriaceae	Erwinia
New.CleanUp.ReferenceOTU853	2	1	3	1	0.457739	0.00661137	10.6341	1	1	0.0713746	3.40486	0.66814	0.846949	Bacteroidetes	[Rhodothermi]	[Rhodothermales]	Rhodothermaceae
1835911	2	2	3	2	1	0.0568788	17.5812	1	1	-0.0882523	3.15031	0.668618	0.846949	Proteobacteria	Alphaproteobacteria	Rhodobacterales	Rhodobacteraceae	Paracoccus
305099	1	1	2	1	1	0.0113475	88.1249	1	1	0.115119	-0.642839	0.668788	0.846949	Bacteroidetes	Bacteroidia	Bacteroidales	RF16
543942	8	9	71	149	Inf	0.0256407	Inf	1	1	-0.262468	2.69679	0.669585	0.84709	Proteobacteria	Gammaproteobacteria	Pseudomonadales	Moraxellaceae	Acinetobacter
549954	2	1	2	1	0.457739	0.00661137	10.6341	1	1	0.0857791	1.9243	0.670806	0.84731	Chloroflexi	Thermomicrobia	JG30-KF-CM45
786876	4	3	6	15	0.641679	0.0608511	6.03453	1	1	-0.21113	-2.07543	0.67213	0.84731	Bacteroidetes	Flavobacteriia	Flavobacteriales	[Weeksellaceae]	Elizabethkingia
1033380	3	2	7	3	0.589561	0.0370543	7.11359	1	1	0.102785	4.85325	0.672204	0.84731	Actinobacteria	Actinobacteria	Actinomycetales	Nocardioidaceae
1045797	1	1	3	1	1	0.0113475	88.1249	1	1	0.112877	2.9229	0.672501	0.84731	Actinobacteria	Actinobacteria	Actinomycetales	Microbacteriaceae	Salinibacterium
New.CleanUp.ReferenceOTU534	6	6	12	10	1	0.0919022	10.8811	1	1	0.139594	-0.930445	0.674717	0.849236	Proteobacteria	Gammaproteobacteria	Enterobacteriales	Enterobacteriaceae	Erwinia
New.CleanUp.ReferenceOTU395	1	2	2	3	2.18465	0.0940371	151.255	1	1	-0.126185	-1.96989	0.675614	0.8495	Proteobacteria	Gammaproteobacteria	Enterobacteriales	Enterobacteriaceae
561332	3	1	5	3	0.269766	0.00424965	4.36986	0.576471	1	0.128664	3.34096	0.67711	0.850516	Proteobacteria	Betaproteobacteria	Burkholderiales	Oxalobacteraceae	Janthinobacterium
826544	2	3	38	11	1.69618	0.140576	26.9874	1	1	0.300801	4.6689	0.680598	0.854029	Proteobacteria	Betaproteobacteria	Burkholderiales	Burkholderiaceae	Burkholderia
New.CleanUp.ReferenceOTU782	1	1	2	1	1	0.0113475	88.1249	1	1	0.110669	0.434527	0.682914	0.856067	Proteobacteria	Alphaproteobacteria	Rhodospirillales	Acetobacteraceae	Acidocella
4342317	1	1	1	1	1	0.0113475	88.1249	1	1	-0.0790592	1.53335	0.685868	0.856555	Bacteroidetes	Sphingobacteriia	Sphingobacteriales
577228	1	1	1	1	1	0.0113475	88.1249	1	1	-0.0790592	1.53335	0.685868	0.856555	Bacteroidetes	Bacteroidia	Bacteroidales	S24-7
New.CleanUp.ReferenceOTU815	1	1	1	1	1	0.0113475	88.1249	1	1	-0.0790592	1.53335	0.685868	0.856555	Proteobacteria	Gammaproteobacteria	Enterobacteriales	Enterobacteriaceae	Erwinia
New.CleanUp.ReferenceOTU577	1	1	4	3	1	0.0113475	88.1249	1	1	-0.116579	4.78762	0.686076	0.856555	Proteobacteria	Alphaproteobacteria	Rhodospirillales	Rhodospirillaceae	Skermanella
350563	2	1	2	3	0.457739	0.00661137	10.6341	1	1	-0.121564	1.90379	0.69207	0.863066	Proteobacteria	Betaproteobacteria	Burkholderiales	Comamonadaceae	Variovorax
656229	3	3	3	3	1	0.0919022	10.8811	1	1	-0.0898589	1.93306	0.692688	0.863066	Bacteroidetes	Flavobacteriia	Flavobacteriales	[Weeksellaceae]	Chryseobacterium
New.CleanUp.ReferenceOTU137	1	1	4	1	1	0.0113475	88.1249	1	1	0.0926247	4.12581	0.694104	0.86396	Chloroflexi	Thermomicrobia
1127114	1	1	4	1	1	0.0113475	88.1249	1	1	0.0923099	4.12206	0.69553	0.864864	Proteobacteria	Gammaproteobacteria	Xanthomonadales	Xanthomonadaceae	NA
223418	3	4	10	8	1.55841	0.165713	16.4335	1	1	-0.102904	6.36076	0.697541	0.866002	Actinobacteria	Actinobacteria	Actinomycetales	Geodermatophilaceae	NA
732562	1	1	2	2	1	0.0113475	88.1249	1	1	-0.114611	2.03165	0.697846	0.866002	TM7	TM7-3	I025
New.CleanUp.ReferenceOTU586	7	7	12	10	1	0.0568788	17.5812	1	1	0.105048	1.04256	0.699447	0.866272	Proteobacteria	Gammaproteobacteria	Enterobacteriales	Enterobacteriaceae	Erwinia
1040713	3	2	4	7	0.589561	0.0370543	7.11359	1	1	-0.160751	0.0117162	0.699534	0.866272	Actinobacteria	Actinobacteria	Actinomycetales	Corynebacteriaceae	Corynebacterium
572750	3	1	5	5	0.269766	0.00424965	4.36986	0.576471	1	0.165561	0.5037	0.700167	0.866272	Proteobacteria	Gammaproteobacteria	Enterobacteriales	Enterobacteriaceae
1110763	7	9	301	704	Inf	0.191552	Inf	0.470588	1	-0.452312	2.84035	0.706109	0.872751	Proteobacteria	Gammaproteobacteria	Enterobacteriales	Enterobacteriaceae
1105574	3	2	8	4	0.589561	0.0370543	7.11359	1	1	0.112594	4.8789	0.710771	0.876652	Proteobacteria	Betaproteobacteria	Burkholderiales	Oxalobacteraceae
1060029	3	4	5	5	1.55841	0.165713	16.4335	1	1	-0.108412	2.34321	0.711532	0.876652	Actinobacteria	Actinobacteria	Actinomycetales	Corynebacteriaceae	Corynebacterium
New.CleanUp.ReferenceOTU497	1	1	1	1	1	0.0113475	88.1249	1	1	-0.0743515	1.3481	0.712102	0.876652	Cyanobacteria	Chloroplast	Streptophyta
New.CleanUp.ReferenceOTU594	1	1	1	1	1	0.0113475	88.1249	1	1	-0.0743515	1.3481	0.712102	0.876652	Firmicutes	Bacilli	Bacillales	Planococcaceae	Planomicrobium
46681	1	1	3	1	1	0.0113475	88.1249	1	1	0.104922	2.39274	0.714918	0.877949	Spirochaetes	Spirochaetes	Spirochaetales	Spirochaetaceae	Treponema
846710	1	1	3	1	1	0.0113475	88.1249	1	1	0.104922	2.39274	0.714918	0.877949	Proteobacteria	Betaproteobacteria	Burkholderiales	Comamonadaceae
158215	5	6	18	16	1.55841	0.165713	16.4335	1	1	-0.177238	2.19272	0.715287	0.877949	Bacteroidetes	Bacteroidia	Bacteroidales	Bacteroidaceae	Bacteroides
New.CleanUp.ReferenceOTU722	2	3	3	3	1.69618	0.140576	26.9874	1	1	-0.0966804	1.84286	0.717855	0.879464	Proteobacteria	Alphaproteobacteria	Rhizobiales	Phyllobacteriaceae
816732	1	1	1	1	1	0.0113475	88.1249	1	1	-0.0723116	1.28183	0.722213	0.879464	Gemmatimonadetes	Gemm-5
704462	1	1	1	1	1	0.0113475	88.1249	1	1	-0.0723116	1.28183	0.722213	0.879464	Proteobacteria	Betaproteobacteria	Burkholderiales	Comamonadaceae
155859	1	1	1	1	1	0.0113475	88.1249	1	1	-0.0723116	1.28183	0.722213	0.879464	Proteobacteria	Gammaproteobacteria	Pseudomonadales	Moraxellaceae	Acinetobacter
1073608	1	1	1	1	1	0.0113475	88.1249	1	1	-0.0723116	1.28183	0.722213	0.879464	Cyanobacteria	ML635J-21
798164	1	1	1	1	1	0.0113475	88.1249	1	1	-0.0723116	1.28183	0.722213	0.879464	Firmicutes	Clostridia	Clostridiales
577377	1	1	1	1	1	0.0113475	88.1249	1	1	-0.0723116	1.28183	0.722213	0.879464	Bacteroidetes	Bacteroidia	Bacteroidales	Bacteroidaceae	Bacteroides
New.CleanUp.ReferenceOTU546	1	1	1	1	1	0.0113475	88.1249	1	1	-0.0723116	1.28183	0.722213	0.879464	Cyanobacteria	ML635J-21
73846	2	2	3	2	1	0.0568788	17.5812	1	1	0.0987223	-1.10266	0.724982	0.881966	Actinobacteria	Actinobacteria	Actinomycetales	Nocardiaceae	Rhodococcus
213308	1	1	1	1	1	0.0113475	88.1249	1	1	-0.0712122	1.24831	0.72747	0.884123	Chloroflexi	Thermomicrobia	JG30-KF-CM45
3464844	7	8	111	76	2.18465	0.0940371	151.255	1	1	0.254698	4.91659	0.729867	0.885441	Proteobacteria	Alphaproteobacteria	Rickettsiales	mitochondria	NA
543572	4	8	23	22	8.69127	0.654997	528.404	0.131222	1	-0.180722	1.62761	0.729987	0.885441	Proteobacteria	Gammaproteobacteria	Oceanospirillales	Halomonadaceae	Halomonas
New.CleanUp.ReferenceOTU307	2	2	2	2	1	0.0568788	17.5812	1	1	-0.0772857	1.79847	0.73105	0.885861	Bacteroidetes	Bacteroidia	Bacteroidales	Bacteroidaceae	Bacteroides
525698	2	3	5	5	1.69618	0.140576	26.9874	1	1	-0.136496	0.869953	0.732341	0.886041	Firmicutes	Clostridia	Clostridiales	Ruminococcaceae	Faecalibacterium
208343	1	1	1	1	1	0.0113475	88.1249	1	1	-0.0700601	1.21455	0.73286	0.886041	Proteobacteria	Alphaproteobacteria	Sphingomonadales	Sphingomonadaceae	NA
New.CleanUp.ReferenceOTU786	7	5	9	13	0.378735	0.0247089	3.94439	0.61991	1	-0.125828	-0.421938	0.73335	0.886041	Proteobacteria	Gammaproteobacteria	Enterobacteriales	Enterobacteriaceae
35330	8	7	169	123	0.457739	0.00661137	10.6341	1	1	0.291563	5.08873	0.734487	0.886548	Cyanobacteria	Chloroplast	Streptophyta
172438	5	5	114	56	1	0.108989	9.17526	1	1	0.200569	11.8279	0.737288	0.889062	Proteobacteria	Alphaproteobacteria	Rhodobacterales	Rhodobacteraceae	Rubellimicrobium
4378361	1	2	12	5	2.18465	0.0940371	151.255	1	1	-0.150339	5.93478	0.740333	0.891863	Proteobacteria	Gammaproteobacteria	Oceanospirillales	Halomonadaceae	Chromohalobacter
552671	8	9	43	67	Inf	0.0256407	Inf	1	1	-0.161084	0.931882	0.744052	0.895471	Proteobacteria	Alphaproteobacteria	Rhizobiales	Phyllobacteriaceae
342427	3	2	4	4	0.589561	0.0370543	7.11359	1	1	-0.106431	2.0162	0.745228	0.896013	Firmicutes	Clostridia	Clostridiales	Veillonellaceae	Veillonella
2685271	3	1	12	6	0.269766	0.00424965	4.36986	0.576471	1	0.10964	6.88959	0.748349	0.898691	Proteobacteria	Alphaproteobacteria	Sphingomonadales	Sphingomonadaceae	Kaistobacter
3230031	2	1	7	2	0.457739	0.00661137	10.6341	1	1	0.0752183	5.51665	0.749322	0.898691	Bacteroidetes	Cytophagia	Cytophagales	Cytophagaceae	Adhaeribacter
369953	2	2	7	6	1	0.0568788	17.5812	1	1	-0.123379	4.88205	0.750669	0.898691	Proteobacteria	Alphaproteobacteria	Rhodospirillales	Acetobacteraceae
New.CleanUp.ReferenceOTU612	2	2	2	3	1	0.0568788	17.5812	1	1	-0.0920872	-0.349034	0.750961	0.898691	Proteobacteria	Gammaproteobacteria	Enterobacteriales	Enterobacteriaceae
New.CleanUp.ReferenceOTU508	3	4	5	4	1.55841	0.165713	16.4335	1	1	0.0920986	-1.71371	0.75109	0.898691	Proteobacteria	Gammaproteobacteria	Enterobacteriales	Enterobacteriaceae
882616	2	1	5	7	0.457739	0.00661137	10.6341	1	1	-0.12694	4.77239	0.754019	0.901323	Proteobacteria	Alphaproteobacteria	Rhodospirillales	Acetobacteraceae
941487	9	6	39	28	0	0	2.23355	0.205882	1	0.120972	7.0114	0.756487	0.903399	Proteobacteria	Betaproteobacteria	Burkholderiales	Oxalobacteraceae
1047075	2	2	7	4	1	0.0568788	17.5812	1	1	-0.0878852	5.31344	0.762798	0.908651	Actinobacteria	Actinobacteria	Actinomycetales	Nocardioidaceae
351231	3	2	53	13	0.589561	0.0370543	7.11359	1	1	0.248773	2.25972	0.76355	0.908651	Bacteroidetes	Bacteroidia	Bacteroidales	Bacteroidaceae	Bacteroides
532232	4	2	12	7	0.378735	0.0247089	3.94439	0.61991	1	0.121884	4.84722	0.76369	0.908651	Firmicutes	Bacilli	Lactobacillales	Streptococcaceae	Streptococcus
583245	9	9	230	235	0	0	Inf	1	1	-0.0535543	0.683215	0.764259	0.908651	Proteobacteria	Gammaproteobacteria	Oceanospirillales	Halomonadaceae	Halomonas
1110021	3	3	7	4	1	0.0919022	10.8811	1	1	-0.0911545	3.97572	0.764838	0.908651	Actinobacteria	Actinobacteria	Actinomycetales	Geodermatophilaceae	Modestobacter
New.CleanUp.ReferenceOTU277	4	4	5	4	1	0.108989	9.17526	1	1	0.0810263	0.487571	0.765296	0.908651	Proteobacteria	Gammaproteobacteria	Oceanospirillales	Halomonadaceae	Halomonas
New.CleanUp.ReferenceOTU852	3	5	13	12	2.37182	0.265176	25.5296	0.637186	1	-0.149746	0.636207	0.766891	0.909036	Cyanobacteria	Chloroplast	Streptophyta
339015	8	8	26	31	1	0.0113475	88.1249	1	1	-0.134569	2.98629	0.770386	0.909036	Proteobacteria	Betaproteobacteria	Burkholderiales	Comamonadaceae	Tepidimonas
919487	1	1	3	1	1	0.0113475	88.1249	1	1	0.0592322	3.72417	0.772764	0.909036	Actinobacteria	Actinobacteria	Actinomycetales	Nocardioidaceae	Nocardioides
541209	1	1	3	1	1	0.0113475	88.1249	1	1	0.0592322	3.72417	0.772764	0.909036	Proteobacteria	Deltaproteobacteria	Bdellovibrionales	Bdellovibrionaceae	Bdellovibrio
New.CleanUp.ReferenceOTU690	1	1	3	1	1	0.0113475	88.1249	1	1	0.0592322	3.72417	0.772764	0.909036	Actinobacteria	Actinobacteria	Actinomycetales	Nocardioidaceae	Propionicimonas
New.CleanUp.ReferenceOTU857	1	1	3	1	1	0.0113475	88.1249	1	1	0.0592322	3.72417	0.772764	0.909036	Proteobacteria	Alphaproteobacteria	Rhodobacterales	Rhodobacteraceae	Paracoccus
New.CleanUp.ReferenceOTU1000	1	1	3	1	1	0.0113475	88.1249	1	1	0.0592322	3.72417	0.772764	0.909036	Chloroflexi	Chloroflexi	Chloroflexales	Chloroflexaceae	Chloronema
785819	1	1	3	2	1	0.0113475	88.1249	1	1	-0.0699878	4.04766	0.772822	0.909036	Bacteroidetes	Cytophagia	Cytophagales	Cytophagaceae
1118409	1	1	3	2	1	0.0113475	88.1249	1	1	-0.0699878	4.04766	0.772822	0.909036	Proteobacteria	Deltaproteobacteria	Myxococcales
813457	8	9	66	89	Inf	0.0256407	Inf	1	1	-0.157919	1.79488	0.772975	0.909036	Proteobacteria	Gammaproteobacteria	Enterobacteriales	Enterobacteriaceae
New.CleanUp.ReferenceOTU896	6	3	8	7	0.271771	0.0230711	2.4634	0.346935	1	0.0983413	-0.79261	0.775362	0.910977	Proteobacteria	Gammaproteobacteria	Oceanospirillales	Halomonadaceae	Halomonas
New.CleanUp.ReferenceOTU314	5	5	9	8	1	0.108989	9.17526	1	1	-0.0762382	3.87738	0.777743	0.912689	Cyanobacteria	Chloroplast	Streptophyta
New.CleanUp.ReferenceOTU387	7	6	10	9	0.589561	0.0370543	7.11359	1	1	0.0748121	-0.550366	0.779095	0.912689	Proteobacteria	Gammaproteobacteria	Enterobacteriales	Enterobacteriaceae
New.CleanUp.ReferenceOTU406	4	4	9	7	1	0.108989	9.17526	1	1	0.109719	0.169002	0.779242	0.912689	Cyanobacteria	Chloroplast	Streptophyta
914235	2	2	3	2	1	0.0568788	17.5812	1	1	0.0742813	1.90271	0.779773	0.912689	Actinobacteria	Actinobacteria	Actinomycetales	Brevibacteriaceae	Brevibacterium
570385	2	2	4	3	1	0.0568788	17.5812	1	1	0.0957058	0.643744	0.782745	0.914005	Proteobacteria	Alphaproteobacteria	Rhizobiales	Rhizobiaceae	Agrobacterium
532743	2	3	24	3	1.69618	0.140576	26.9874	1	1	0.101636	7.42829	0.783328	0.914005	Bacteroidetes	[Saprospirae]	[Saprospirales]	Chitinophagaceae	Flavisolibacter
240087	2	1	3	2	0.457739	0.00661137	10.6341	1	1	-0.0547977	3.82072	0.783424	0.914005	Proteobacteria	Alphaproteobacteria	Sphingomonadales	Sphingomonadaceae
New.CleanUp.ReferenceOTU414	9	8	36	43	0	0	39.0005	1	1	-0.108976	1.2021	0.784571	0.914005	Proteobacteria	Gammaproteobacteria	Oceanospirillales	Halomonadaceae	Halomonas
949062	3	3	52	22	1	0.0919022	10.8811	1	1	-0.12956	11.2003	0.784595	0.914005	Proteobacteria	Alphaproteobacteria	Sphingomonadales	Sphingomonadaceae	Kaistobacter
1654477	2	2	6	4	1	0.0568788	17.5812	1	1	0.116564	-0.821715	0.786576	0.915451	Fusobacteria	Fusobacteriia	Fusobacteriales	Fusobacteriaceae	Fusobacterium
351851	9	9	130	112	0	0	Inf	1	1	0.0669297	1.8953	0.791955	0.915463	Proteobacteria	Gammaproteobacteria	Oceanospirillales	Halomonadaceae	Halomonas
New.CleanUp.ReferenceOTU1015	9	7	27	24	0	0	5.22053	0.470588	1	0.0824185	-0.411481	0.792192	0.915463	Proteobacteria	Gammaproteobacteria	Enterobacteriales	Enterobacteriaceae
771828	1	1	1	1	1	0.0113475	88.1249	1	1	-0.0484511	1.86533	0.793663	0.915463	Proteobacteria	Alphaproteobacteria	Rhodobacterales	Rhodobacteraceae	Paracoccus
668105	1	1	1	1	1	0.0113475	88.1249	1	1	-0.0484511	1.86533	0.793663	0.915463	Proteobacteria	Alphaproteobacteria	Sphingomonadales	Sphingomonadaceae	NA
1105307	1	1	1	1	1	0.0113475	88.1249	1	1	-0.0484511	1.86533	0.793663	0.915463	TM7	TM7-1
4341461	1	1	1	1	1	0.0113475	88.1249	1	1	-0.050242	1.68558	0.793872	0.915463	Proteobacteria	Alphaproteobacteria	Caulobacterales	Caulobacteraceae
263760	1	1	1	1	1	0.0113475	88.1249	1	1	-0.050242	1.68558	0.793872	0.915463	Actinobacteria	Acidimicrobiia	Acidimicrobiales
816470	1	1	1	1	1	0.0113475	88.1249	1	1	-0.0502642	1.67989	0.793994	0.915463	Firmicutes	Bacilli	Bacillales	Bacillaceae	Bacillus
1111551	1	1	1	1	1	0.0113475	88.1249	1	1	-0.0502642	1.67989	0.793994	0.915463	Proteobacteria	Alphaproteobacteria	Rhizobiales	Beijerinckiaceae
New.CleanUp.ReferenceOTU826	1	1	1	1	1	0.0113475	88.1249	1	1	-0.0502642	1.67989	0.793994	0.915463	Proteobacteria	Alphaproteobacteria	Rickettsiales	mitochondria	NA
New.CleanUp.ReferenceOTU379	1	1	4	1	1	0.0113475	88.1249	1	1	0.0713288	3.42221	0.800413	0.920993	Proteobacteria	Alphaproteobacteria	Rhodospirillales	Acetobacteraceae
572889	3	2	5	4	0.589561	0.0370543	7.11359	1	1	0.0931252	0.542012	0.800441	0.920993	Fusobacteria	Fusobacteriia	Fusobacteriales	Fusobacteriaceae	Fusobacterium
1106617	3	2	12	6	0.589561	0.0370543	7.11359	1	1	0.121419	3.82989	0.801871	0.920993	Proteobacteria	Betaproteobacteria	Burkholderiales	Comamonadaceae
708680	1	1	1	1	1	0.0113475	88.1249	1	1	-0.0497342	1.45361	0.803261	0.920993	Firmicutes	Clostridia	Clostridiales	Lachnospiraceae	NA
1052559	1	1	1	1	1	0.0113475	88.1249	1	1	-0.0497342	1.45361	0.803261	0.920993	Proteobacteria	Alphaproteobacteria	Sphingomonadales	Sphingomonadaceae
532521	1	1	1	1	1	0.0113475	88.1249	1	1	-0.0497342	1.45361	0.803261	0.920993	Firmicutes	Clostridia	Clostridiales	Peptostreptococcaceae	Peptostreptococcus
New.CleanUp.ReferenceOTU118	4	4	6	4	1	0.108989	9.17526	1	1	0.0700562	1.68187	0.805232	0.922397	Proteobacteria	Gammaproteobacteria	Enterobacteriales	Enterobacteriaceae	Serratia
New.CleanUp.ReferenceOTU759	2	3	15	4	1.69618	0.140576	26.9874	1	1	0.063902	7.38102	0.811352	0.928547	Chloroflexi	Anaerolineae	Ardenscatenales	Ardenscatenaceae	Ardenscatena
New.CleanUp.ReferenceOTU11	2	3	9	4	1.69618	0.140576	26.9874	1	1	-0.0577065	6.00057	0.813768	0.93045	Proteobacteria	Deltaproteobacteria	Myxococcales	Myxococcaceae	Anaeromyxobacter
New.CleanUp.ReferenceOTU785	3	4	88	26	1.55841	0.165713	16.4335	1	1	0.111532	12.6449	0.821708	0.937505	Gemmatimonadetes	Gemm-3
1091060	7	6	330	50	0.589561	0.0370543	7.11359	1	1	0.201324	7.18128	0.822497	0.937505	Proteobacteria	Alphaproteobacteria	Sphingomonadales	Sphingomonadaceae	Sphingomonas
1093944	1	1	2	1	1	0.0113475	88.1249	1	1	0.0501351	2.57396	0.822971	0.937505	Proteobacteria	Alphaproteobacteria	Rhodospirillales	Acetobacteraceae
New.CleanUp.ReferenceOTU208	1	1	2	1	1	0.0113475	88.1249	1	1	0.0501351	2.57396	0.822971	0.937505	Proteobacteria	Betaproteobacteria	Burkholderiales	Oxalobacteraceae
1082539	5	6	23	17	1.55841	0.165713	16.4335	1	1	0.115489	-0.137193	0.825688	0.938783	Firmicutes	Bacilli	Lactobacillales	Streptococcaceae	Streptococcus
616682	6	5	21	18	0.641679	0.0608511	6.03453	1	1	0.0954043	-4.22188	0.827261	0.938783	Proteobacteria	Alphaproteobacteria	Rhizobiales	Hyphomicrobiaceae	Rhodoplanes
968675	4	2	5	5	0.378735	0.0247089	3.94439	0.61991	1	0.0789608	1.00132	0.827864	0.938783	Proteobacteria	Gammaproteobacteria	Pasteurellales	Pasteurellaceae	Haemophilus
New.CleanUp.ReferenceOTU133	1	1	1	1	1	0.0113475	88.1249	1	1	-0.0450991	1.13497	0.827891	0.938783	Proteobacteria	Gammaproteobacteria	Oceanospirillales	Halomonadaceae	Halomonas
New.CleanUp.ReferenceOTU470	1	1	1	1	1	0.0113475	88.1249	1	1	-0.0450991	1.13497	0.827891	0.938783	Cyanobacteria	Chloroplast	Streptophyta
1052390	2	1	2	3	0.457739	0.00661137	10.6341	1	1	-0.0693806	0.826903	0.83047	0.940844	Firmicutes	Bacilli	Lactobacillales	Aerococcaceae	Facklamia
New.CleanUp.ReferenceOTU778	4	5	7	6	1.52388	0.173632	14.4729	1	1	0.0680145	-0.21548	0.83365	0.943582	Proteobacteria	Gammaproteobacteria	Enterobacteriales	Enterobacteriaceae	NA
New.CleanUp.ReferenceOTU344	8	4	27	43	0.115058	0.00189249	1.52672	0.131222	1	-0.128415	-0.771266	0.848758	0.959803	Cyanobacteria	Chloroplast	Streptophyta
362965	1	1	1	1	1	0.0113475	88.1249	1	1	-0.039782	0.918138	0.850861	0.960056	Actinobacteria	Actinobacteria	Actinomycetales	Micrococcaceae
882018	3	3	6	8	1	0.0919022	10.8811	1	1	-0.0810113	-1.30242	0.851143	0.960056	Actinobacteria	Actinobacteria	Actinomycetales	Dermabacteraceae	Brachybacterium
4449851	1	1	2	1	1	0.0113475	88.1249	1	1	0.0488211	1.48651	0.851311	0.960056	Proteobacteria	Gammaproteobacteria	Enterobacteriales	Enterobacteriaceae
New.CleanUp.ReferenceOTU677	7	9	15	16	Inf	0.191552	Inf	0.470588	1	-0.0445942	1.42011	0.8545	0.96225	Proteobacteria	Gammaproteobacteria	Enterobacteriales	Enterobacteriaceae	Erwinia
641818	1	1	2	1	1	0.0113475	88.1249	1	1	0.0470823	1.56788	0.85553	0.96225	Acidobacteria	Acidobacteriia	Acidobacteriales	Acidobacteriaceae
142320	1	1	3	1	1	0.0113475	88.1249	1	1	0.0418899	3.43433	0.855593	0.96225	Proteobacteria	Gammaproteobacteria	Xanthomonadales	Xanthomonadaceae	Lysobacter
558599	1	1	1	1	1	0.0113475	88.1249	1	1	-0.0375193	0.841447	0.860082	0.964666	Firmicutes	Clostridia	Clostridiales	Ruminococcaceae
New.CleanUp.ReferenceOTU435	1	1	1	1	1	0.0113475	88.1249	1	1	-0.0375193	0.841447	0.860082	0.964666	Actinobacteria	Actinobacteria	Actinomycetales	Sporichthyaceae
New.CleanUp.ReferenceOTU788	1	1	1	1	1	0.0113475	88.1249	1	1	-0.0375193	0.841447	0.860082	0.964666	Proteobacteria	Gammaproteobacteria	Enterobacteriales	Enterobacteriaceae	Erwinia
651004	2	2	9	2	1	0.0568788	17.5812	1	1	0.0509682	5.25628	0.861903	0.965831	Actinobacteria	Actinobacteria	Actinomycetales	Nocardioidaceae
4390075	1	1	1	1	1	0.0113475	88.1249	1	1	-0.0363069	0.802838	0.864937	0.967435	Proteobacteria	Gammaproteobacteria	Enterobacteriales	Enterobacteriaceae
1577238	2	2	3	3	1	0.0568788	17.5812	1	1	-0.0514851	1.65031	0.866006	0.967435	WWE1	[Cloacamonae]	[Cloacamonales]	[Cloacamonaceae]	W22
377546	1	2	3	3	2.18465	0.0940371	151.255	1	1	-0.058168	-0.968517	0.869278	0.967435	Proteobacteria	Alphaproteobacteria	Caulobacterales	Caulobacteraceae
New.CleanUp.ReferenceOTU225	2	2	5	4	1	0.0568788	17.5812	1	1	0.0661787	1.13377	0.869375	0.967435	Proteobacteria	Gammaproteobacteria	Enterobacteriales	Enterobacteriaceae
2529278	1	1	1	1	1	0.0113475	88.1249	1	1	-0.0350411	0.764086	0.869952	0.967435	Proteobacteria	Gammaproteobacteria	Enterobacteriales	Enterobacteriaceae	NA
532569	1	1	1	1	1	0.0113475	88.1249	1	1	-0.0350411	0.764086	0.869952	0.967435	Proteobacteria	Gammaproteobacteria	Pseudomonadales	Moraxellaceae	Acinetobacter
New.CleanUp.ReferenceOTU99	1	1	1	1	1	0.0113475	88.1249	1	1	-0.0350411	0.764086	0.869952	0.967435	Proteobacteria	Gammaproteobacteria	Oceanospirillales	Halomonadaceae	Halomonas
New.CleanUp.ReferenceOTU783	1	1	1	1	1	0.0113475	88.1249	1	1	-0.0350411	0.764086	0.869952	0.967435	Proteobacteria	Gammaproteobacteria	Enterobacteriales	Enterobacteriaceae	NA
New.CleanUp.ReferenceOTU326	6	8	13	13	3.70691	0.228841	235.313	0.576471	1	-0.0501443	1.6066	0.870378	0.967435	Proteobacteria	Gammaproteobacteria	Oceanospirillales	Halomonadaceae	Halomonas
New.CleanUp.ReferenceOTU541	4	5	8	7	1.52388	0.173632	14.4729	1	1	0.0563337	-0.636656	0.873014	0.969492	Cyanobacteria	Chloroplast	Streptophyta
813217	9	9	134	118	0	0	Inf	1	1	-0.0764689	4.17695	0.87999	0.976362	Proteobacteria	Gammaproteobacteria	Enterobacteriales	Enterobacteriaceae
656889	2	1	2	2	0.457739	0.00661137	10.6341	1	1	0.0406688	-0.488771	0.885365	0.981445	Proteobacteria	Gammaproteobacteria	Enterobacteriales	Enterobacteriaceae
582973	1	1	3	1	1	0.0113475	88.1249	1	1	0.0363482	2.90096	0.889015	0.983727	Proteobacteria	Alphaproteobacteria	Sphingomonadales	Sphingomonadaceae	Novosphingobium
New.CleanUp.ReferenceOTU572	1	1	3	1	1	0.0113475	88.1249	1	1	0.0363482	2.90096	0.889015	0.983727	Bacteroidetes	[Saprospirae]	[Saprospirales]	Chitinophagaceae	Flavisolibacter
345540	3	4	5	5	1.55841	0.165713	16.4335	1	1	-0.0438663	0.981615	0.892024	0.984593	Proteobacteria	Gammaproteobacteria	Enterobacteriales	Enterobacteriaceae	Enterobacter
New.CleanUp.ReferenceOTU466	2	1	10	4	0.457739	0.00661137	10.6341	1	1	-0.0467399	6.31124	0.89283	0.984593	Chloroflexi	Chloroflexi	AKIW781
588234	2	3	4	3	1.69618	0.140576	26.9874	1	1	0.0433003	0.358184	0.892979	0.984593	Proteobacteria	Gammaproteobacteria	Oceanospirillales	Halomonadaceae	Halomonas
13332	2	2	5	2	1	0.0568788	17.5812	1	1	0.0296605	4.1848	0.893126	0.984593	Actinobacteria	Actinobacteria	Actinomycetales	Williamsiaceae	Williamsia
721526	4	6	12	11	2.37182	0.265176	25.5296	0.637186	1	-0.0566805	-2.6006	0.893781	0.984593	Firmicutes	Bacilli	Lactobacillales	Aerococcaceae	Aerococcus
New.CleanUp.ReferenceOTU827	5	6	44	32	1.55841	0.165713	16.4335	1	1	-0.0898365	-1.78417	0.897804	0.988144	Cyanobacteria	Chloroplast	Streptophyta
New.CleanUp.ReferenceOTU146	7	6	15	15	0.589561	0.0370543	7.11359	1	1	-0.0445204	1.5908	0.898956	0.988532	Proteobacteria	Gammaproteobacteria	Enterobacteriales	Enterobacteriaceae	Erwinia
574655	4	4	7	7	1	0.108989	9.17526	1	1	-0.0427788	2.1583	0.900712	0.989582	Proteobacteria	Alphaproteobacteria	Rhizobiales	Methylobacteriaceae	Methylobacterium
808095	2	2	17	6	1	0.0568788	17.5812	1	1	0.0548006	6.71938	0.902222	0.990361	Proteobacteria	Alphaproteobacteria	Sphingomonadales	Sphingomonadaceae
450819	9	9	218	216	0	0	Inf	1	1	0.0283104	2.24417	0.903962	0.991377	Proteobacteria	Gammaproteobacteria	Oceanospirillales	Halomonadaceae	Halomonas
4406193	1	2	3	2	2.18465	0.0940371	151.255	1	1	-0.0308571	3.37391	0.904752	0.991377	Proteobacteria	Gammaproteobacteria	Enterobacteriales	Enterobacteriaceae	NA
843459	3	2	3	3	0.589561	0.0370543	7.11359	1	1	0.0338366	-0.123461	0.907286	0.993274	Firmicutes	Clostridia	Clostridiales	Clostridiaceae	NA
228556	2	2	2	2	1	0.0568788	17.5812	1	1	0.0264874	-1.70531	0.908556	0.993783	Proteobacteria	Gammaproteobacteria	Enterobacteriales	Enterobacteriaceae	Erwinia
417366	2	2	4	3	1	0.0568788	17.5812	1	1	0.034232	3.04064	0.9101	0.993861	Proteobacteria	Alphaproteobacteria	Rhizobiales	Methylocystaceae
916143	2	1	2	1	0.457739	0.00661137	10.6341	1	1	0.0228502	1.92853	0.910235	0.993861	Firmicutes	Clostridia	Clostridiales	Veillonellaceae	Phascolarctobacterium
368175	3	3	6	4	1	0.0919022	10.8811	1	1	-0.0313918	3.72934	0.911838	0.994097	Actinobacteria	Coriobacteriia	Coriobacteriales	Coriobacteriaceae	Collinsella
266558	2	1	5	2	0.457739	0.00661137	10.6341	1	1	0.0235874	4.84318	0.912168	0.994097	Firmicutes	Bacilli	Lactobacillales	Carnobacteriaceae
575533	2	3	36	8	1.69618	0.140576	26.9874	1	1	-0.0388175	10.0727	0.913136	0.994097	Actinobacteria	Acidimicrobiia	Acidimicrobiales
New.CleanUp.ReferenceOTU251	5	4	6	6	0.65622	0.0690944	5.7593	1	1	-0.0314954	-1.55895	0.913668	0.994097	Proteobacteria	Gammaproteobacteria	Enterobacteriales	Enterobacteriaceae
608293	3	4	32	13	1.55841	0.165713	16.4335	1	1	-0.0422054	9.27258	0.916461	0.995575	Proteobacteria	Alphaproteobacteria	Rhodobacterales	Rhodobacteraceae	Paracoccus
New.CleanUp.ReferenceOTU175	6	7	8	8	1.69618	0.140576	26.9874	1	1	0.0253372	-0.381387	0.916638	0.995575	Proteobacteria	Gammaproteobacteria	Enterobacteriales	Enterobacteriaceae	Erwinia
4348101	4	4	11	5	1	0.108989	9.17526	1	1	0.0255319	5.27579	0.922014	0.999811	Proteobacteria	Alphaproteobacteria	Rhodobacterales	Rhodobacteraceae	Rubellimicrobium
New.CleanUp.ReferenceOTU610	1	1	4	2	1	0.0113475	88.1249	1	1	-0.0248961	4.5581	0.922222	0.999811	Proteobacteria	Deltaproteobacteria	Myxococcales	Myxococcaceae	Myxococcus
1013670	2	2	2	2	1	0.0568788	17.5812	1	1	0.0219909	-1.82225	0.922965	0.999811	Proteobacteria	Gammaproteobacteria	Oceanospirillales	Halomonadaceae	Halomonas
512378	2	3	58	9	1.69618	0.140576	26.9874	1	1	-0.0356671	11.3956	0.924364	0.999991	Actinobacteria	Actinobacteria	Actinomycetales	Nocardioidaceae
New.CleanUp.ReferenceOTU977	3	2	12	7	0.589561	0.0370543	7.11359	1	1	-0.0357285	5.96783	0.925748	0.999991	NA	NA	NA	NA	NA
4348768	4	5	13	13	1.52388	0.173632	14.4729	1	1	-0.0439746	-0.32115	0.928274	0.999991	Cyanobacteria	Chloroplast	Streptophyta
593376	4	4	11	10	1	0.108989	9.17526	1	1	0.0373215	2.54252	0.930946	0.999991	Firmicutes	Bacilli	Lactobacillales	Lactobacillaceae	Lactobacillus
New.CleanUp.ReferenceOTU329	3	2	12	6	0.589561	0.0370543	7.11359	1	1	0.0278988	6.52236	0.93293	0.999991	Actinobacteria	Actinobacteria	Actinomycetales	Nocardioidaceae
809100	1	1	5	6	1	0.0113475	88.1249	1	1	-0.0420234	0.920076	0.935304	0.999991	Proteobacteria	Gammaproteobacteria	Xanthomonadales	Xanthomonadaceae
New.CleanUp.ReferenceOTU506	1	1	1	1	1	0.0113475	88.1249	1	1	0.0168919	-0.908744	0.93588	0.999991	Proteobacteria	Gammaproteobacteria	Oceanospirillales	Halomonadaceae	Halomonas
New.CleanUp.ReferenceOTU922	9	9	33	36	0	0	Inf	1	1	-0.0215947	-1.1208	0.935969	0.999991	Proteobacteria	Gammaproteobacteria	Enterobacteriales	Enterobacteriaceae
New.CleanUp.ReferenceOTU400	3	2	4	4	0.589561	0.0370543	7.11359	1	1	0.0272675	0.782379	0.93728	0.999991	Proteobacteria	Gammaproteobacteria	Enterobacteriales	Enterobacteriaceae	Erwinia
New.CleanUp.ReferenceOTU468	1	1	1	1	1	0.0113475	88.1249	1	1	0.0158239	-0.954385	0.939703	0.999991	Proteobacteria	Gammaproteobacteria	Enterobacteriales	Enterobacteriaceae
802787	9	9	59	57	0	0	Inf	1	1	0.0186324	0.222565	0.941559	0.999991	Proteobacteria	Gammaproteobacteria	Enterobacteriales	Enterobacteriaceae	Erwinia
1141758	5	6	46	45	1.55841	0.165713	16.4335	1	1	0.0559764	2.2554	0.942981	0.999991	Cyanobacteria	Chloroplast	Streptophyta
1108343	2	1	2	2	0.457739	0.00661137	10.6341	1	1	0.0202324	0.595135	0.943502	0.999991	Firmicutes	Bacilli	Bacillales	[Exiguobacteraceae]	Exiguobacterium
574416	1	1	1	1	1	0.0113475	88.1249	1	1	0.0145922	-0.976672	0.944273	0.999991	Proteobacteria	Alphaproteobacteria	Caulobacterales	Caulobacteraceae	Phenylobacterium
New.CleanUp.ReferenceOTU540	1	1	1	1	1	0.0113475	88.1249	1	1	0.0145922	-0.976672	0.944273	0.999991	Proteobacteria	Deltaproteobacteria	Myxococcales
New.CleanUp.ReferenceOTU862	1	1	1	1	1	0.0113475	88.1249	1	1	0.0145922	-0.976672	0.944273	0.999991	Proteobacteria	Gammaproteobacteria	Oceanospirillales	Halomonadaceae	Halomonas
909056	2	1	3	3	0.457739	0.00661137	10.6341	1	1	0.0229955	2.2906	0.944704	0.999991	Actinobacteria	Actinobacteria	Actinomycetales	Nocardioidaceae	Aeromicrobium
365496	1	1	1	1	1	0.0113475	88.1249	1	1	0.0143448	-1.05891	0.94485	0.999991	Bacteroidetes	Bacteroidia	Bacteroidales	Bacteroidaceae	Bacteroides
559204	3	4	13	7	1.55841	0.165713	16.4335	1	1	-0.0326689	2.97927	0.945228	0.999991	Proteobacteria	Gammaproteobacteria	Enterobacteriales	Enterobacteriaceae
712142	2	1	5	2	0.457739	0.00661137	10.6341	1	1	0.0161254	4.65254	0.945602	0.999991	Firmicutes	Clostridia	Clostridiales	Ruminococcaceae
1082059	9	9	239	188	0	0	Inf	1	1	-0.0233234	4.9561	0.948002	0.999991	Proteobacteria	Alphaproteobacteria	Sphingomonadales
654742	3	3	27	8	1	0.0919022	10.8811	1	1	0.0173845	9.43257	0.95019	0.999991	Proteobacteria	Alphaproteobacteria	Sphingomonadales	Sphingomonadaceae	Kaistobacter
228710	1	1	1	1	1	0.0113475	88.1249	1	1	0.0123048	-0.837853	0.953421	0.999991	Bacteroidetes	Bacteroidia	Bacteroidales
New.CleanUp.ReferenceOTU88	1	1	1	1	1	0.0113475	88.1249	1	1	0.0123048	-0.837853	0.953421	0.999991	Cyanobacteria	Chloroplast	Streptophyta
1110139	2	2	5	2	1	0.0568788	17.5812	1	1	-0.012181	4.40236	0.954546	0.999991	Bacteroidetes	At12OctB3
862949	2	1	22	9	0.457739	0.00661137	10.6341	1	1	-0.0217007	9.31756	0.955811	0.999991	[Thermi]	Deinococci	Deinococcales	Deinococcaceae	Deinococcus
New.CleanUp.ReferenceOTU1005	4	4	15	13	1	0.108989	9.17526	1	1	0.030323	-1.02742	0.955884	0.999991	Cyanobacteria	Chloroplast	Streptophyta
746679	9	9	105	113	0	0	Inf	1	1	-0.0154138	-0.520645	0.956788	0.999991	Proteobacteria	Gammaproteobacteria	Enterobacteriales	Enterobacteriaceae	Erwinia
107036	1	1	1	1	1	0.0113475	88.1249	1	1	0.0108878	-0.41558	0.959687	0.999991	Proteobacteria	Alphaproteobacteria	Rhizobiales	Bradyrhizobiaceae
3487653	5	7	64	49	2.64037	0.253525	40.4713	0.61991	1	0.0377053	0.512189	0.960385	0.999991	Proteobacteria	Betaproteobacteria	Burkholderiales	Comamonadaceae
1087989	1	1	2	1	1	0.0113475	88.1249	1	1	-0.00990155	2.75628	0.96207	0.999991	Actinobacteria	Actinobacteria	Actinomycetales	Kineosporiaceae
870223	2	1	2	2	0.457739	0.00661137	10.6341	1	1	0.0123481	1.5123	0.963522	0.999991	Actinobacteria	Actinobacteria	Actinomycetales	Nakamurellaceae
901893	1	1	5	2	1	0.0113475	88.1249	1	1	0.0119465	4.97516	0.964324	0.999991	Actinobacteria	Actinobacteria	Actinomycetales	Sporichthyaceae
4465803	1	1	1	1	1	0.0113475	88.1249	1	1	0.00958158	-0.374836	0.964548	0.999991	Bacteroidetes	Bacteroidia	Bacteroidales	Porphyromonadaceae	Porphyromonas
4305062	1	2	4	3	2.18465	0.0940371	151.255	1	1	-0.016664	0.61888	0.965763	0.999991	Proteobacteria	Betaproteobacteria	Neisseriales	Neisseriaceae	Neisseria
580312	4	3	5	4	0.641679	0.0608511	6.03453	1	1	0.0113898	2.27722	0.966345	0.999991	Proteobacteria	Alphaproteobacteria	Sphingomonadales	Sphingomonadaceae	Sphingomonas
749805	1	1	1	1	1	0.0113475	88.1249	1	1	0.00824571	-1.30735	0.967448	0.999991	Proteobacteria	Betaproteobacteria	Burkholderiales	Oxalobacteraceae	NA
New.CleanUp.ReferenceOTU378	1	1	1	1	1	0.0113475	88.1249	1	1	0.00824571	-1.30735	0.967448	0.999991	Proteobacteria	Gammaproteobacteria	Enterobacteriales	Enterobacteriaceae
840291	1	1	1	1	1	0.0113475	88.1249	1	1	0.0083237	-0.333911	0.969221	0.999991	Proteobacteria	Gammaproteobacteria	Pseudomonadales	Moraxellaceae	Acinetobacter
1087325	1	1	2	1	1	0.0113475	88.1249	1	1	-0.00874972	2.22896	0.970241	0.999991	Actinobacteria	Actinobacteria	Actinomycetales	Streptomycetaceae	Streptomyces
New.CleanUp.ReferenceOTU985	1	1	2	1	1	0.0113475	88.1249	1	1	-0.00874972	2.22896	0.970241	0.999991	Proteobacteria	Alphaproteobacteria	Sphingomonadales	Sphingomonadaceae	Sphingomonas
553611	1	1	2	2	1	0.0113475	88.1249	1	1	-0.0103574	1.02086	0.973518	0.999991	Actinobacteria	Actinobacteria	Bifidobacteriales	Bifidobacteriaceae	Bifidobacterium
23694	1	1	1	1	1	0.0113475	88.1249	1	1	0.0067659	-0.670707	0.974573	0.999991	Proteobacteria	Gammaproteobacteria	Enterobacteriales	Enterobacteriaceae
New.CleanUp.ReferenceOTU478	1	1	1	1	1	0.0113475	88.1249	1	1	0.00673826	-0.607429	0.974753	0.999991	Proteobacteria	Gammaproteobacteria	Enterobacteriales	Enterobacteriaceae	Erwinia
963779	4	3	5	5	0.641679	0.0608511	6.03453	1	1	-0.0101453	0.817909	0.974868	0.999991	Proteobacteria	Alphaproteobacteria	Rhizobiales	Rhizobiaceae	Agrobacterium
813687	1	1	1	1	1	0.0113475	88.1249	1	1	0.00657746	-0.756569	0.975168	0.999991	OP8	OP8_1
New.CleanUp.ReferenceOTU160	4	2	9	8	0.378735	0.0247089	3.94439	0.61991	1	-0.013573	3.31787	0.97534	0.999991	Cyanobacteria	Chloroplast	Streptophyta
847728	1	1	1	1	1	0.0113475	88.1249	1	1	-0.00653481	0.644089	0.975471	0.999991	Firmicutes	Clostridia	Clostridiales	Ruminococcaceae	Ruminococcus
819565	1	1	1	1	1	0.0113475	88.1249	1	1	-0.00653481	0.644089	0.975471	0.999991	Proteobacteria	Alphaproteobacteria	Rhodospirillales	Acetobacteraceae	Gluconacetobacter
559527	1	1	1	1	1	0.0113475	88.1249	1	1	-0.00653481	0.644089	0.975471	0.999991	Actinobacteria	Actinobacteria	Bifidobacteriales	Bifidobacteriaceae	Bifidobacterium
555338	1	1	1	1	1	0.0113475	88.1249	1	1	-0.00653481	0.644089	0.975471	0.999991	Actinobacteria	Actinobacteria	Actinomycetales	Streptomycetaceae	Streptomyces
386554	1	1	1	1	1	0.0113475	88.1249	1	1	-0.00653481	0.644089	0.975471	0.999991	Actinobacteria	Actinobacteria	Actinomycetales	Mycobacteriaceae	Mycobacterium
New.CleanUp.ReferenceOTU68	1	1	1	1	1	0.0113475	88.1249	1	1	-0.00653481	0.644089	0.975471	0.999991	Acidobacteria	[Chloracidobacteria]	RB41
567336	1	1	1	1	1	0.0113475	88.1249	1	1	-0.00653478	0.636913	0.975479	0.999991	Proteobacteria	Alphaproteobacteria	Rhizobiales
662915	1	1	1	1	1	0.0113475	88.1249	1	1	-0.00653478	0.636913	0.975479	0.999991	Proteobacteria	Alphaproteobacteria	Rhizobiales	Aurantimonadaceae
573764	1	1	1	1	1	0.0113475	88.1249	1	1	0.00647556	-0.519537	0.975825	0.999991	Proteobacteria	Alphaproteobacteria	Rhizobiales	Bradyrhizobiaceae	Bradyrhizobium
219702	1	1	2	1	1	0.0113475	88.1249	1	1	-0.0054027	2.93196	0.978033	0.999991	Acidobacteria	iii1-8	DS-18
4332126	1	1	2	1	1	0.0113475	88.1249	1	1	-0.0054027	2.93196	0.978033	0.999991	Actinobacteria	Acidimicrobiia	Acidimicrobiales
627902	1	1	2	1	1	0.0113475	88.1249	1	1	-0.0054027	2.93196	0.978033	0.999991	Acidobacteria	[Chloracidobacteria]	RB41	Ellin6075
210201	1	1	2	1	1	0.0113475	88.1249	1	1	-0.0054027	2.93196	0.978033	0.999991	Proteobacteria	Betaproteobacteria	Burkholderiales	Oxalobacteraceae
585850	1	1	2	1	1	0.0113475	88.1249	1	1	-0.0054027	2.93196	0.978033	0.999991	Proteobacteria	Alphaproteobacteria	Sphingomonadales	Sphingomonadaceae	Sphingomonas
824723	3	5	22	13	2.37182	0.265176	25.5296	0.637186	1	0.0162154	0.7079	0.978513	0.999991	Actinobacteria	Actinobacteria	Actinomycetales	Micrococcaceae
576231	1	1	2	1	1	0.0113475	88.1249	1	1	-0.00524516	2.93623	0.978638	0.999991	Actinobacteria	Actinobacteria	Actinomycetales	Kineosporiaceae
569456	1	1	2	1	1	0.0113475	88.1249	1	1	-0.00524516	2.93623	0.978638	0.999991	Proteobacteria	Gammaproteobacteria	Xanthomonadales	Xanthomonadaceae	Pseudoxanthomonas
819472	1	1	1	1	1	0.0113475	88.1249	1	1	-0.00552861	0.875691	0.97897	0.999991	Proteobacteria	Alphaproteobacteria	Sphingomonadales	Sphingomonadaceae
New.CleanUp.ReferenceOTU29	2	2	2	2	1	0.0568788	17.5812	1	1	-0.00633957	0.294401	0.979597	0.999991	Proteobacteria	Gammaproteobacteria	Oceanospirillales	Halomonadaceae	Halomonas
728640	1	1	1	1	1	0.0113475	88.1249	1	1	-0.00522143	0.358785	0.980607	0.999991	Acidobacteria	Acidobacteria-6	iii1-15
121180	2	1	2	2	0.457739	0.00661137	10.6341	1	1	0.00521743	0.983775	0.985101	0.999991	Proteobacteria	Gammaproteobacteria	Enterobacteriales	Enterobacteriaceae	Erwinia
732609	1	1	5	2	1	0.0113475	88.1249	1	1	-0.00595141	3.65078	0.986551	0.999991	Actinobacteria	Actinobacteria	Actinomycetales	Cellulomonadaceae	Cellulomonas
New.CleanUp.ReferenceOTU60	1	1	1	1	1	0.0113475	88.1249	1	1	-0.00336734	-0.466721	0.987429	0.999991	Proteobacteria	Gammaproteobacteria	Oceanospirillales	Halomonadaceae	Halomonas
646549	1	1	1	1	1	0.0113475	88.1249	1	1	-0.00250271	-0.226546	0.990717	0.999991	Proteobacteria	Gammaproteobacteria	Pseudomonadales	Pseudomonadaceae	Pseudomonas
582083	1	2	5	2	2.18465	0.0940371	151.255	1	1	-0.00219976	4.88379	0.992484	0.999991	Proteobacteria	Alphaproteobacteria	Rhodobacterales	Rhodobacteraceae	Paracoccus
1108960	4	3	11	6	0.641679	0.0608511	6.03453	1	1	-0.00224776	5.35649	0.994099	0.999991	Proteobacteria	Alphaproteobacteria	Sphingomonadales	Sphingomonadaceae	Sphingomonas
759916	5	7	19	14	2.64037	0.253525	40.4713	0.61991	1	-0.00308875	-2.1283	0.994493	0.999991	Proteobacteria	Betaproteobacteria	Burkholderiales	Oxalobacteraceae	NA
136268	1	1	1	1	1	0.0113475	88.1249	1	1	0.00139588	-0.305717	0.994812	0.999991	Proteobacteria	Alphaproteobacteria	Rhodospirillales	Rhodospirillaceae
New.CleanUp.ReferenceOTU810	1	1	1	1	1	0.0113475	88.1249	1	1	0.00139588	-0.305717	0.994812	0.999991	Proteobacteria	Gammaproteobacteria	Oceanospirillales	Halomonadaceae	Halomonas
1048411	1	1	2	1	1	0.0113475	88.1249	1	1	0.0010989	3.06609	0.995258	0.999991	Actinobacteria	Actinobacteria	Actinomycetales	Nocardioidaceae	Propionicimonas
2603282	1	1	2	1	1	0.0113475	88.1249	1	1	0.0010989	3.06609	0.995258	0.999991	Actinobacteria	Actinobacteria	Actinomycetales	Nocardioidaceae	Propionicimonas
4343884	1	1	2	1	1	0.0113475	88.1249	1	1	0.0010989	3.06609	0.995258	0.999991	Proteobacteria	Alphaproteobacteria	Rhodospirillales	Acetobacteraceae
37092	1	1	2	1	1	0.0113475	88.1249	1	1	0.0010989	3.06609	0.995258	0.999991	Proteobacteria	Alphaproteobacteria	Sphingomonadales	Sphingomonadaceae	Novosphingobium
137491	1	1	2	1	1	0.0113475	88.1249	1	1	0.0010989	3.06609	0.995258	0.999991	Bacteroidetes	Cytophagia	Cytophagales	Cytophagaceae	Pontibacter
New.CleanUp.ReferenceOTU316	1	1	2	1	1	0.0113475	88.1249	1	1	0.0010989	3.06609	0.995258	0.999991	Actinobacteria	Actinobacteria	Actinomycetales	Frankiaceae
New.CleanUp.ReferenceOTU437	1	1	2	1	1	0.0113475	88.1249	1	1	0.0010989	3.06609	0.995258	0.999991	Proteobacteria	Alphaproteobacteria	Rhodospirillales	Acetobacteraceae
New.CleanUp.ReferenceOTU752	1	1	1	1	1	0.0113475	88.1249	1	1	0.00125067	-0.394286	0.995341	0.999991	Proteobacteria	Gammaproteobacteria	Oceanospirillales	Halomonadaceae	Halomonas
814909	1	1	1	1	1	0.0113475	88.1249	1	1	0.0010479	-0.150944	0.996115	0.999991	Actinobacteria	Actinobacteria	Actinomycetales	Microbacteriaceae	NA
New.CleanUp.ReferenceOTU26	1	1	1	1	1	0.0113475	88.1249	1	1	0.0010479	-0.150944	0.996115	0.999991	Actinobacteria	Actinobacteria	Actinomycetales	Nocardioidaceae
New.CleanUp.ReferenceOTU296	1	1	1	1	1	0.0113475	88.1249	1	1	0.0010479	-0.150944	0.996115	0.999991	Proteobacteria	Deltaproteobacteria	Syntrophobacterales	Syntrophobacteraceae
New.CleanUp.ReferenceOTU997	1	1	1	1	1	0.0113475	88.1249	1	1	0.0010479	-0.150944	0.996115	0.999991	Cyanobacteria	Chloroplast	Streptophyta
New.CleanUp.ReferenceOTU947	1	1	1	1	1	0.0113475	88.1249	1	1	0.000834912	0.227264	0.9969	0.999991	Proteobacteria	Gammaproteobacteria	Oceanospirillales	Halomonadaceae	Halomonas
New.CleanUp.ReferenceOTU370	4	4	6	7	1	0.108989	9.17526	1	1	-0.000618892	-0.838453	0.998615	0.999991	Proteobacteria	Gammaproteobacteria	Enterobacteriales	Enterobacteriaceae	Erwinia
240064	1	1	1	1	1	0.0113475	88.1249	1	1	-0.00035478	0.139951	0.998684	0.999991	Proteobacteria	Deltaproteobacteria	NB1-j	NB1-i
449855	6	6	60	67	1	0.0919022	10.8811	1	1	-0.0011408	4.61166	0.998854	0.999991	Actinobacteria	Actinobacteria	Actinomycetales	Micrococcaceae	Nesterenkonia
111131	1	1	1	1	1	0.0113475	88.1249	1	1	-5.81224e-05	0.0499338	0.999785	0.999991	WWE1	[Cloacamonae]	[Cloacamonales]	[Cloacamonaceae]	Candidatus Cloacamonas
553387	1	1	1	1	1	0.0113475	88.1249	1	1	-5.43541e-05	0.0425219	0.999799	0.999991	Acidobacteria	Acidobacteriia	Acidobacteriales	Acidobacteriaceae
New.CleanUp.ReferenceOTU655	1	1	1	1	1	0.0113475	88.1249	1	1	2.44526e-06	-0.0154157	0.999991	0.999991	Proteobacteria	Gammaproteobacteria	Oceanospirillales	Halomonadaceae	Halomonas
