# Supplementary material for: Gut Bacterial Communities of Dendroctonus valens and Monoterpenes and Carbohydrates of Pinus tabuliformis at Different Attack Densities to Host Pines
Source: Front Microbiol. 2018 Jun 14;9:1251. doi: 10.3389/fmicb.2018.01251 (PMC6011813; doi:10.3389/fmicb.2018.01251)
Supplement: TABLE S2 — Abundance of all genera in each sample. The abundance is presented in terms of percentages of the total sequences in a sample. [file Data_sheet_2.XLSX]

## Sheet: For papers 0.01%
	High attack density									Low attack density
Taxonomy	H1	H2	H3	H4	H5	H6	H7	H8	H9	L1	L2	L3	L4	L5	L6	L7	L8	L9
Erwinia	0.643447	0.79112	0.7668	0.740106	0.540185	0.640164	0.75516	0.781058	0.567395	0.766292	0.752959	0.803502	0.570667	0.78074	0.710482	0.561979	0.746067	0.60505
Halomonas	0.221566	0.17348	0.21587	0.207636	0.183335	0.274987	0.170525	0.196402	0.20889	0.216961	0.135041	0.15421	0.137346	0.185192	0.264765	0.154274	0.233139	0.242875
Ralstonia	0.000787092	9.50751e-05	0.000672261	0.000232672	0.00330505	0.00788853	0.00110918	0.004988	0.00017685	0.0039019	0.00262461	0.00238065	0.00223492	0.000516542	0.00434681	0.000369393	0.000433193	0.000170953
Rubellimicrobium	0	0	0	0.000116336	0.00266946	0.000189758	0	0.00031175	8.84251e-05	7.60109e-05	2.52366e-05	0.000187946	0.00106667	4.91944e-05	5.20576e-05	2.63852e-05	0	0.00527511
Caulobacter	0.000740792	0.000316917	0.000572666	0.000721282	0.000858042	0.00287349	0.00421971	0.0016211	0.000648451	0.00182426	0.00191798	0.00166019	0.0214349	0.00209076	0.00218642	0.000422164	0.000243671	0.000854763
Stenotrophomonas	2.31498e-05	0	9.95942e-05	2.32672e-05	6.35586e-05	8.13251e-05	0.000699267	6.235e-05	5.89501e-05	0.000126685	0.00015142	0.000125298	0.00048254	4.91944e-05	0.00020823	7.91557e-05	8.12238e-05	7.32654e-05
Paracoccus	4.62995e-05	3.16917e-05	4.97971e-05	0.00016287	0.00193854	0.000569275	0.000217014	0.000342925	0.00017685	0	0.000126183	3.13244e-05	0.00132063	4.91944e-05	0.000156173	5.27704e-05	0.000270746	0.00512858
Pseudomonas	0.000162048	6.33834e-05	0.000199188	0.000232672	0.0402644	0.000623492	0.000289352	0.0002494	0.00244643	0.000101348	5.04732e-05	6.26488e-05	0.00195556	7.37917e-05	5.20576e-05	5.27704e-05	0.000189522	0.000366327
Devosia	0.000648193	0.000665526	0.000423275	0.000418809	0.000413131	0.000406625	0.0127315	0.00031175	0.000383176	0.000456066	0.000126183	0.000187946	0.00833016	0.000368958	0.000364403	0.000422164	0.000135373	0.00053728
Bradyrhizobium	0.00178253	0.00101413	0.00256455	9.30687e-05	0.000349573	0.000921684	0.000217014	0.000779375	5.89501e-05	0.00108949	0.000984227	0.000908407	0.000584127	0.000860903	0.00161378	0.000844327	0.00167862	0.000122109
Serratia	0.00127324	0.000728909	0.00288823	0.00211731	0.0214193	0.00103012	0.00841532	0.0009976	0.00103163	0.00101348	0.0077224	0.000595164	0.00733968	0.00182019	0.00145761	0.000765172	0.000514417	0.00136762
Skermanella	0	0	0	4.65344e-05	0.000540249	0.000135542	0	3.1175e-05	0	0	2.52366e-05	6.26488e-05	0.000228571	0	2.60288e-05	0	0	0.00151415
Methyloversatilis	0.00136584	0.000728909	0.00146901	0	0.000317793	0.000786142	0.000289352	0.00081055	2.9475e-05	0.000988142	0.00100946	0.000595164	0.000304762	0.00122986	0.00158776	0.00105541	0.00121836	2.44218e-05
Klebsiella	0.000787092	0.000760601	0.00119513	0.00153563	0.00117584	0.00103012	0.00843943	0.00121582	0.00138533	0.000962805	0.000958991	0.000845759	0.00840635	0.000983889	0.00130144	0.000686016	0.000622716	0.00126993
Kaistobacter	0	0	0	0.000209405	0.00139829	0.0003253	0	6.235e-05	8.84251e-05	7.60109e-05	0	6.26488e-05	0.000634921	7.37917e-05	0	0.000105541	0	0.00315041
Janthinobacterium	0	0	2.48985e-05	0	9.5338e-05	0.00016265	0.000120563	3.1175e-05	0.000442126	2.5337e-05	2.52366e-05	9.39732e-05	0.000330159	4.91944e-05	2.60288e-05	0	2.70746e-05	0.000659389
Erythrobacter	0.000740792	0.000507067	0.000373478	0.000535145	0.000222455	0.000894576	0.000434028	0.000467625	0.00135585	0.000608088	0.000454259	0.000219271	0.00213333	0.000639528	0.000286317	0.000422164	0.000189522	0.00139204
Flavobacterium	4.62995e-05	3.16917e-05	2.48985e-05	0	0	0	0	0	0	0	0	0	2.53968e-05	0.000122986	0	0	5.41492e-05	0
Sphingobacterium	0	0	0	0	0	0	0	0.000342925	5.89501e-05	0	0	0	2.53968e-05	0	0	0	8.12238e-05	0
Nesterenkonia	0.00120379	0.00107752	0.00199188	0.00158217	0.000603807	0.00203313	0.00270062	0.00143405	0.00604239	0.000962805	0.00156467	0.000720461	0.00198095	0.00110687	0.00104115	0.000686016	0.000108298	0.00122109
Microbispora	2.31498e-05	0	2.48985e-05	6.98015e-05	0.000858042	0.000135542	0.00122975	0.00018705	0.000147375	5.0674e-05	5.04732e-05	3.13244e-05	0.00109206	7.37917e-05	7.80864e-05	2.63852e-05	5.41492e-05	0.001563
Sphingomonas	0.000393546	0.000507067	0.000522869	0.000349008	0.00047669	0.000216867	0.00072338	0.00018705	0.000913727	0.00025337	0.000378549	0.00028192	0.00926984	0.000688722	0.000546605	0.000263852	0.000135373	0.00175837
Acidovorax	0	0	2.48985e-05	0	0	0	0	0	0	0	0	3.13244e-05	0	0	0	2.63852e-05	0	9.76873e-05
Abies	0.000462995	0.000158459	4.97971e-05	0.000418809	6.35586e-05	0.000216867	0	3.1175e-05	0.000825301	0	0.000227129	0.000187946	0.000761905	2.45972e-05	0	0.00129288	8.12238e-05	0.00053728
Acinetobacter	0.000208348	0.000158459	0.000423275	0.000674748	0.000286014	0.000135542	0.001712	0.0003741	0.00412651	5.0674e-05	0.00118612	0.000187946	0.00109206	0.000491944	0.000416461	0.000316623	0.000162448	0.00053728
Deinococcus	0	0	0	0	0.000413131	0	0	3.1175e-05	0	0	0	0	7.61905e-05	0	0	2.63852e-05	0.000162448	0.000732654
Flavisolibacter	0	0	0	4.65344e-05	0.000349573	8.13251e-05	0	9.3525e-05	0	0	0	0	7.61905e-05	0	0	0	0	0.00166068
Mycobacterium	2.31498e-05	0	0	6.98015e-05	0.00047669	0.00016265	0	6.235e-05	2.9475e-05	2.5337e-05	0	0	0.000152381	0	0	2.63852e-05	0	0.000634967
Arthrobacter	6.94493e-05	0	0	0.000139603	0.000254235	2.71084e-05	4.82253e-05	3.1175e-05	0.00017685	0	0	3.13244e-05	0.000406349	0	0	0.000395778	5.41492e-05	0.000464014
Lactobacillus	2.31498e-05	3.16917e-05	2.48985e-05	0.000302473	0	2.71084e-05	0.000434028	6.235e-05	0.000265275	0	0	0	0.000177778	0.000590333	0	5.27704e-05	0.000108298	0.000464014
Others	0.124175	0.0285225	0.00370988	0.0421601	0.197667	0.0638944	0.0302855	0.00741965	0.202759	0.00415527	0.0923912	0.0327966	0.220063	0.0221129	0.00900596	0.27533	0.0141871	0.120497
